# Supplementary material for: Alterations in the Milk Metabolome of Dairy Cows Supplemented with Different Levels of Calcium Propionate in Early Lactation
Source: Metabolites. 2022 Jul 27;12(8):699. doi: 10.3390/metabo12080699 (PMC9415114; doi:10.3390/metabo12080699)
Supplement: Supplementary file 1 [file metabolites-12-00699-s001.zip]

Archive with 2 entries (2 files):
- Supplementary materials EXCEL.xlsx
- Supplementary materials.pdf
