# Supplementary material for: Alterations in the Milk Metabolome of Dairy Cows Supplemented with Different Levels of Calcium Propionate in Early Lactation
Source: Metabolites. 2022 Jul 27;12(8):699. doi: 10.3390/metabo12080699 (PMC9415114; doi:10.3390/metabo12080699)
Supplement: Supplementary file 1 [file metabolites-12-00699-s001.zip › Supplementary materials EXCEL.xlsx]

## Sheet: Title page
Alterations in the milk metabolome of dairy cows supplemented with different levels of calcium propionate in early lactation
Fan Zhang 1,2, Yiguang Zhao 1, Hui wang 1, Xuemei Nan 1, Yue Wang 1, Yuming Guo 2,* and Benhai Xiong 1, *
1 State Key Laboratory of Animal Nutrition, Institute of Animal Sciences, Chinese Academy of Agricultural Sciences, Beijing 100193, China
2 State Key Laboratory of Animal Nutrition, College of Animal Science and Technology, China Agricultural University, Beijing 100193, China
*Corresponding author: Yuming Guo, Email: guoyum@cau.edu.cn; Benhai Xiong, Email: xiongbenhai@caas.cn

## Sheet: Table S1
ID	MS2 name	MS2 score	type	mzmed	rtmed	CON4	CON5	CON6	CON3	CON1	CON2	Mean CON	HCaP3	HCaP4	HCaP2	HCaP5	HCaP6	HCaP1	Mean HCaP	LCaP4	LCaP1	LCaP2	LCaP5	LCaP3	LCaP6	Mean LCaP	MCaP1	MCaP5	MCaP2	MCaP3	MCaP6	MCaP4	Mean MCaP	QC2020121705_P	QC2020121706_P	QC2020121707_P	QC2020121708_P	Mean QC
ID	MS2 name	MS2 score	type	mzmed	rtmed	CON	CON	CON	CON	CON	CON	Mean CON	HCaP	HCaP	HCaP	HCaP	HCaP	HCaP	Mean HCaP	LCaP	LCaP	LCaP	LCaP	LCaP	LCaP	Mean LCaP	MCaP	MCaP	MCaP	MCaP	MCaP	MCaP	Mean MCaP	QC	QC	QC	QC	Mean QC
29	3-Methyladipic acid	0.740603	MS2 matched	159.064	403.639	0.0527128	0.0598259	0.0427913	0.0314981	0.0279374	0.0454325	0.0433663	0.0378578	0.0330331	0.0493293	0.0386902	0.0388397	0.0345676	0.0387196	0.0846057	0.0361995	0.0416031	0.0351964	0.0304219	0.0204591	0.0414143	0.0279918	0.0636604	0.0313273	0.0381145	0.0310201	0.0268713	0.0364976	0.201453	0.182415	0.182017	0.176472	0.185589
391	Harmalol	0.774244	MS2 matched	201.102	285.699	0.0434201	0.0340124	0.0472561	0.0176467	0.0309463	0.0273623	0.0334406	0.0429955	0.0428996	0.0595515	0.0318354	0.0447094	0.039302	0.0435489	0.0335485	0.0361569	0.0303518	0.047346	0.0866046	0.0569121	0.0484866	0.0208273	0.124267	0.0214698	0.0283146	0.0416083	0.024367	0.0434756	0.0199429	0.0199325	0.0204325	0.0219232	0.0205578
68	beta-Nicotinamide D-ribonucleotide	0.695622	MS2 matched	316.038	494.512	0.0316953	0.0299309	0.0360515	0.0485797	0.0379852	0.044573	0.0381359	0.0362395	0.038571	0.0365452	0.0306718	0.0405344	0.0441952	0.0377928	0.0297689	0.0463347	0.0403737	0.0298026	0.0443086	0.0505919	0.0401968	0.0378521	0.046959	0.040644	0.0360097	0.0468366	0.0471475	0.0425748	0.0401748	0.0401453	0.0372727	0.0410509	0.0396609
87	Deoxycytidine	0.759215	MS2 matched	226.079	264.336	0.0652901	0.0613191	0.0621872	0.0461819	0.0496386	0.0871173	0.0619557	0.0552346	0.108235	0.0899113	0.0586137	0.0950943	0.0774758	0.0807608	0.089795	0.0414185	0.061405	0.0553614	0.0553212	0.0810081	0.0640515	0.0748992	0.0797785	0.0694501	0.0600201	0.0852171	0.0818627	0.0752046	0.134353	0.124831	0.137518	0.145279	0.135495
153	L-Gulonic acid gamma-lactone	0.516399	MS2 matched	177.037	368.394	0.744865	0.81419	0.845466	0.784925	0.722092	0.718707	0.771708	0.760543	0.716555	0.667616	0.615895	0.84345	0.739262	0.723887	0.726657	0.744538	0.850485	0.699793	0.774665	0.719059	0.752533	0.808512	0.742554	0.748162	0.711281	0.75145	0.668307	0.738377	0.800621	0.791655	0.802586	0.850126	0.811247
529	Sphingomyelin (d18:1/18:0)	0.884961	MS2 matched	731.596	225.713	0.0338807	0.0706741	0.106437	0.0776984	0.112782	0.0131556	0.0691046	0.19237	0.207282	0.0518965	0.068631	0.0323718	0.0430526	0.0992673	0.13798	0.0125914	0.0444023	0.0461943	0.246053	0.0583125	0.0909221	0.284336	0.0828702	0.0388829	0.294306	0.203334	0.185598	0.181555	0.0378601	0.0350946	0.0256747	0.0258621	0.0311229
214	Taurochenodeoxycholate	0.825842	MS2 matched	498.276	253.33	0.173847	0.131758	0.36307	0.149994	0.440832	0.226308	0.247635	0.136988	0.225759	0.185135	0.151069	0.193756	0.153861	0.174428	0.213502	0.243138	0.340364	0.18986	0.154199	0.335756	0.246136	0.248586	0.135281	0.254317	0.308572	0.307426	0.184602	0.239798	25.0084	26.6638	25.6183	26.153	25.8609
455	N2-Acetylornithine	0.920194	MS2 matched	157.098	132.978	0.0134167	0.0123359	0.0178889	0.0158384	0.0136869	0.0170902	0.0150428	0.0155832	0.01279	0.0126346	0.0145051	0.0143346	0.0122396	0.0136812	0.016157	0.0123105	0.0132666	0.0141334	0.0148423	0.0133559	0.014011	0.0133177	0.0147982	0.017261	0.0104896	0.013377	0.0151648	0.014068	0.0379999	0.0371783	0.0375223	0.0277621	0.0351157
129	Hexacosanoic acid	0.964364	MS2 matched	395.384	52.896	0.0965262	0.0252387	0.00691322	0.0233049	0.012964	0.0120888	0.029506	0.0224449	0.0148578	0.00221326	0.012612	0.0454938	0.0356614	0.0222139	0.0165374	0.0100508	0.0101534	0.0199358	0.0315293	0.0813025	0.0282515	0.0502698	0.0153401	0.037705	0.0677853	0.0358832	0.00380874	0.035132	0.116023	0.166518	0.158479	0.165329	0.151587
570	Val-Val	0.78842	MS2 matched	217.153	267.305	0.00375561	0.00473778	0.00342255	0.00281236	0.00292479	0.00411348	0.00362776	0.00279583	0.00266807	0.0028898	0.00255565	0.0022293	0.00450347	0.00294035	0.00189715	0.00382797	0.00309214	0.00271287	0.00403631	0.00135209	0.00281976	0.00359648	0.00266458	0.00312874	0.00254443	0.00316305	0.00202628	0.00285393	0.00850638	0.00845176	0.00803801	0.00832168	0.00832945
402	His-Val	0.630831	MS2 matched	237.134	213.937	0.0057431	0.00709254	0.00507312	0.00459812	0.00520982	0.00733228	0.0058415	0.00507702	0.0036554	0.00595421	0.00480202	0.00603126	0.00693889	0.0054098	0.00624076	0.00767768	0.00622896	0.00501145	0.00424552	0.00274662	0.0053585	0.00388132	0.00716674	0.00674076	0.00393422	0.00421119	0.0047684	0.00511711	0.0306447	0.0313218	0.0321418	0.0307575	0.0312165
358	DL-Arginine	0.934151	MS2 matched	175.118	602.735	1.48569	1.35045	0.844582	0.58839	0.429975	0.421335	0.853403	0.538221	1.40771	0.659178	0.883724	0.508581	0.673077	0.778416	0.726597	0.564733	0.497715	1.43335	0.536265	0.632581	0.731873	0.689408	0.567045	0.571772	1.09056	0.423695	0.688618	0.671849	1.86398	1.75507	1.29166	1.83884	1.68739
322	Arg-Glu	0.511832	MS2 matched	380.076	309.339	0.0175535	0.0186631	0.0240414	0.022164	0.020825	0.017618	0.0201442	0.0186306	0.0150823	0.0162218	0.0187399	0.0246768	0.0228986	0.019375	0.020977	0.0243469	0.0356577	0.0187857	0.0202194	0.0207809	0.0234613	0.0210874	0.0231792	0.0183359	0.0205817	0.021353	0.0170126	0.0202583	0.0120084	0.0142886	0.0161878	0.0146005	0.0142713
41	6.alpha.-Mannobiose	0.530572	MS2 matched	342.109	113.668	0.105211	0.132949	0.198923	0.154701	0.140728	0.118706	0.14187	0.124954	0.10644	0.113161	0.130739	0.12792	0.130029	0.122207	0.106713	0.18092	0.137313	0.100388	0.12396	0.10966	0.126492	0.139833	0.138318	0.135469	0.115616	0.129868	0.169604	0.138118	0.922488	0.971238	0.982326	1.00176	0.969454
416	L-Arginine	0.995062	MS2 matched	175.118	427.803	0.0813642	0.132023	0.0695917	0.0433195	0.0358662	0.0398931	0.0670096	0.0520011	0.0357921	0.0595264	0.0758042	0.0412634	0.0423348	0.0511203	0.0747103	0.0580963	0.0404872	0.0498808	0.0384286	0.0482981	0.0516502	0.0544574	0.0520458	0.0397674	0.0792363	0.0414355	0.0595293	0.0544119	0.218916	0.176047	0.176954	0.181279	0.188299
67	Betaine	0.526936	MS2 matched	117.077	109.628	0.00962922	0.0498582	0.0340718	0.0489752	0.0468156	0.0241953	0.0355909	0.0446194	0.0886122	0.0376955	0.0329371	0.0342726	0.025838	0.0439958	0.0576873	0.0190881	0.0229935	0.0448781	0.0607606	0.0637652	0.0448622	0.0315593	0.0178092	0.0582579	0.0447741	0.0708051	0.0292266	0.042072	0.471073	0.484469	0.495414	0.505251	0.489052
230	Xanthurenic acid	0.624811	MS2 matched	241.962	69.5594	77.9506	69.9279	67.5772	71.4151	121.867	120.725	88.2439	136.079	74.3288	167.974	149.642	93.2672	94.2499	119.257	56.77	101.118	74.7613	80.5425	54.125	113.415	80.122	118.754	87.1675	127.54	57.8871	50.6423	124.079	94.345	50.0984	48.6072	51.0313	52.1588	50.4739
207	Salicylic acid	0.958621	MS2 matched	137.021	92.5151	2.6305	2.57994	2.60641	2.39892	2.07727	2.09518	2.39804	2.24555	2.09529	1.98808	2.08143	2.16882	2.12904	2.11803	2.51208	2.38414	2.35828	2.34117	2.09924	1.77564	2.24509	2.30573	2.32219	2.3794	2.01704	2.09407	1.99939	2.1863	31.6813	31.5946	31.6136	32.0964	31.7465
113	Galactonic acid	0.678144	MS2 matched	195.048	466.925	1.18769	0.860509	1.12111	1.14699	1.4553	0.830734	1.10039	0.480227	1.08358	0.634797	0.885716	1.25731	0.674512	0.836023	0.600189	1.099	1.06104	0.625061	1.02313	0.771945	0.863395	1.36993	0.735376	0.92185	0.663232	0.934298	0.907783	0.922079	0.7199	0.770792	0.802305	0.804177	0.774294
523	Ser-Met-Arg	0.500791	MS2 matched	393.203	34.0776	0.00057291	0.000835071	0.000182322	0.00032296	0.000834072	0.000755034	0.000583728	0.000327923	0.000937951	0.000630822	0.00164133	0.000667937	0.000960601	0.000861094	0.00103012	0.000289833	0.000298591	0.000741146	0.000352098	0.000390319	0.000517017	0.000166213	0.000146399	0.00158803	0.000722675	0.00113322	0.000445038	0.000700263	0.0051917	0.00417914	0.00463802	0.000724295	0.00368329
172	N1-Methyl-2-pyridone-5-carboxamide	0.632632	MS2 matched	168.063	418.46	0.00291323	0.00234646	0.00387969	0.00199471	0.00254881	0.00172169	0.00256743	0.00235315	0.00207609	0.00264901	0.00204437	0.00270148	0.00209727	0.00232023	0.00150778	0.00331253	0.00287325	0.00215001	0.00223128	0.00246614	0.0024235	0.00205875	0.00226827	0.00298032	0.00227903	0.00207768	0.00502481	0.00278148	0.120797	0.119323	0.120449	0.123951	0.12113
221	Tyramine	0.910026	MS2 matched	136.072	285.799	3.3605e-05	3.74811e-05	3.59243e-05	3.52753e-05	0.000791773	0.000369403	0.000217244	0.000303284	3.20788e-05	0.000360052	3.06096e-05	3.20669e-05	3.4716e-05	0.000132135	3.33016e-05	0.000374364	0.000412264	0.000348147	3.22011e-05	3.05824e-05	0.000205143	0.000734783	3.40767e-05	3.42031e-05	3.11351e-05	0.000403244	3.07816e-05	0.000211371	0.0170233	0.0164962	0.0172936	0.0195019	0.0175787
42	Acamprosate	0.939911	MS2 matched	180.027	102.973	0.572272	0.47334	0.49093	0.427443	0.530916	0.518452	0.502225	0.421381	0.412644	0.469311	0.779021	0.555616	0.418455	0.509404	1.3534	0.450996	0.56701	0.504542	0.47982	0.36071	0.619413	0.458726	1.68858	0.871554	0.388628	0.432575	0.412203	0.708711	0.991655	0.938032	0.946681	0.973449	0.962454
369	Eicosapentaenoic acid	0.58454	MS2 matched	303.226	60.2658	0.0698176	0.0608898	0.163658	0.0943234	0.126309	0.138245	0.108874	0.128932	0.121717	0.0500127	0.0750827	0.0957155	0.0804504	0.0919851	0.219056	0.0905829	0.0631107	0.0755617	0.166027	0.147131	0.126912	0.118366	0.0794634	0.0866071	0.132764	0.232099	0.143553	0.132142	0.375206	0.375252	0.373546	0.346968	0.367743
309	Agmatine	0.96365	MS2 matched	131.116	424.99	1.82055	2.15399	1.90001	1.71355	1.37607	1.22164	1.69763	1.58884	1.62375	1.42275	1.26697	1.20889	1.3306	1.40697	1.64894	1.62175	1.67247	1.49273	1.24664	1.17209	1.47577	1.82683	1.7366	1.93203	1.54584	1.44337	1.27628	1.62682	2.76277	2.43321	2.0961	1.69637	2.24711
267	2-Phenylbutyramide	0.517985	MS2 matched	164.105	265.951	0.0354636	0.0344635	0.0389508	0.0226679	0.0548275	0.0356837	0.0370095	0.0346766	0.036774	0.0348569	0.0279379	0.0453356	0.0539884	0.0389282	0.0314523	0.0328892	0.0504695	0.0372786	0.0286215	0.041918	0.0371049	0.0277392	0.0481657	0.033896	0.023312	0.0430185	0.0237942	0.0333209	0.191871	0.190806	0.208588	0.179378	0.192661
538	Tauroursodeoxycholic acid	0.808563	MS2 matched	464.273	186.281	0.00783884	0.0139151	0.0225981	0.00763695	0.0102312	0.00935168	0.0119287	0.00807466	0.0120517	0.00912582	0.00984628	0.0152376	0.00685879	0.0101991	0.0093068	0.00963447	0.0154344	0.00901979	0.00808807	0.0151538	0.0111062	0.0078407	0.00700716	0.0110959	0.0110935	0.0146156	0.0111611	0.010469	0.959279	0.976459	0.985897	0.668093	0.897432
394	His-Ala	0.635703	MS2 matched	209.103	260.038	0.00150584	0.00132729	0.00206298	0.00121162	0.00124386	0.00192322	0.0015458	0.00143065	0.00184199	0.00148786	0.000922949	0.00112107	0.00163846	0.00140716	0.00140236	0.000846194	0.00145498	0.00194191	0.00182996	0.0012282	0.0014506	0.00149642	0.0017173	0.00137741	0.00122921	0.00157682	0.00130904	0.00145103	0.00359882	0.00348514	0.00351602	0.00375174	0.00358793
50	Adipic acid	0.667033	MS2 matched	145.048	408.368	1.70471	2.38517	1.86421	2.62506	2.35836	1.81534	2.12548	1.26702	1.59021	2.00745	2.20095	2.00839	2.23866	1.88545	3.05858	1.93371	2.26659	2.29196	1.74804	1.5743	2.14553	2.1713	2.07606	1.36241	1.10711	2.06254	2.50076	1.88003	2.40693	2.32337	2.44242	2.48899	2.41543
262	3-methyl-2-Butenoic acid	0.851666	MS2 matched	101.057	444.158	0.0229739	0.0364226	0.0358135	0.0305809	0.0190136	0.0274163	0.0287035	0.0261749	0.0235183	0.0392358	0.0324483	0.0200614	0.0430037	0.0307404	0.0441903	0.0245188	0.0331675	0.0267035	0.0231216	0.0116172	0.0272198	0.024063	0.0375434	0.0322321	0.0227832	0.0260473	0.0159832	0.026442	0.263014	0.231197	0.227785	0.235589	0.239396
181	Nervonic acid	0.963587	MS2 matched	365.335	59.2059	0.303975	0.316375	0.465276	0.863812	0.417129	0.217923	0.430748	0.396927	0.52886	0.143709	0.443292	0.290161	0.333803	0.356125	0.347644	0.377055	0.211508	0.381208	0.473343	0.804286	0.432507	0.536721	0.482671	0.371947	0.706379	0.656877	0.311675	0.511045	1.19838	1.14995	1.17544	1.19951	1.18082
266	2-O-methyladenosine	0.50327	MS2 matched	299.146	394.232	0.00092513	0.00123658	0.000993207	0.000698722	0.000876929	0.000834182	0.000927458	0.00193476	0.00158373	0.000543685	0.00061909	0.00198415	0.000777312	0.00124046	0.000293965	0.00082295	0.00154733	0.00139393	0.00127955	0.00126347	0.0011002	0.000718319	0.00063066	0.000293539	0.000851411	0.000767559	0.00193297	0.000865743	0.0042477	0.00532281	0.00610702	0.00570372	0.00534531
261	"4-(2,6,6-trimethyl-2-cyclohexen-1-yl)-2-Butanone"	0.622696	MS2 matched	177.16	46.1786	0.010395	0.0132113	0.00623858	0.0123203	0.00908858	0.00604004	0.00954896	0.00814408	0.0169478	0.0055966	0.0152184	0.0116419	0.00513488	0.0104473	0.0183935	0.00444841	0.00152524	0.00630191	0.013351	0.0202871	0.0107179	0.00924569	0.00669457	0.00878316	0.017189	0.00844107	0.00480467	0.00919303	0.119133	0.1188	0.127385	0.123853	0.122293
155	L-Iditol	0.661317	MS2 matched	181.069	233.928	0.0425899	0.0474388	0.0467333	0.0467389	0.0269717	0.0423398	0.0421354	0.0428009	0.044677	0.037849	0.101791	0.0443262	0.0414756	0.0521533	0.130092	0.0415454	0.0490749	0.0393233	0.0383567	0.0342861	0.0554465	0.0564202	0.125169	0.0370237	0.0241703	0.0318827	0.0407942	0.0525767	0.0403718	0.036616	0.0344698	0.0153729	0.0317076
222	Undecanoic Acid	0.747815	MS2 matched	185.149	134.223	0.885211	0.903699	0.991255	1.49739	0.988291	0.683551	0.991566	0.949496	1.54832	0.716643	0.874194	0.862629	0.843873	0.96586	0.917123	0.996357	0.870001	0.92146	1.43071	2.56306	1.28312	1.12752	0.83787	1.17095	2.8022	1.3296	1.14192	1.40168	2.69642	2.67892	2.66614	2.79682	2.70957
269	"3,4-Methylenedioxyamphetamine"	0.555951	MS2 matched	179.104	693.797	0.0441658	0.0478636	0.044714	0.0432088	0.0385916	0.040307	0.0431418	0.0417113	0.0409361	0.0382917	0.0373263	0.0400632	0.0437607	0.0403482	0.041285	0.0473873	0.0478383	0.0446432	0.0376738	0.0289608	0.041298	0.0423878	0.0505707	0.0432054	0.0328385	0.0403193	0.0376124	0.0411557	0.0572235	0.0557758	0.0528744	0.0552811	0.0552887
441	Lys-Gln-Arg	0.739674	MS2 matched	431.271	273.124	0.00361527	0.00305482	0.00347334	0.00334618	0.00305283	0.00334191	0.00331406	0.00354477	0.00438786	0.00179898	0.00303636	0.00483543	0.00306823	0.00344527	0.00239939	0.00366096	0.00316643	0.00364983	0.00322361	0.00336506	0.00324421	0.00303867	0.00332323	0.00283951	0.00292292	0.00449679	0.00207988	0.00311683	0.172854	0.170996	0.149968	0.165215	0.164758
176	N-Acetylglucosamine-1-phosphate	0.96395	MS2 matched	300.046	484.866	41.8209	23.0312	32.5271	26.8675	32.4223	37.5825	32.3752	30.5918	24.7969	38.4289	17.5117	40.9156	29.1372	30.2304	25.5833	41.2719	30.5207	24.2096	40.3159	39.4827	33.564	29.5533	36.8554	28.1534	39.555	35.784	32.6763	33.7629	12.3014	11.3653	11.9562	12.2331	11.964
461	N-Acetylcadaverine	0.888296	MS2 matched	145.131	371.863	0.171165	0.168296	0.124073	0.0859826	0.0802526	0.167974	0.132957	0.0466971	0.0838193	0.148686	0.131703	0.123414	0.106786	0.106851	0.20979	0.0927786	0.0855009	0.0836023	0.0735497	0.0621929	0.101236	0.0837519	0.107049	0.0730518	0.0948529	0.116937	0.160149	0.105965	0.767271	0.766344	0.771938	0.855074	0.790157
508	Pro-Thr	0.508864	MS2 matched	261.09	71.9747	0.00556844	0.0076173	0.00873471	0.00518212	0.00720764	0.00774658	0.00700947	0.00710365	0.00726584	0.00605065	0.00468204	0.00585412	0.00411486	0.00584519	0.00930978	0.00724663	0.00646977	0.0062392	0.00899468	0.00642985	0.00744832	0.00490028	0.00602019	0.00665172	0.00506541	0.00979062	0.0074334	0.0066436	0.0214718	0.023221	0.0261245	0.0168264	0.0219109
126	Guanosine	0.848776	MS2 matched	282.08	334.032	1.05584	1.16769	1.04453	1.00731	0.979705	0.952985	1.03468	1.01473	1.07751	0.977718	0.965822	1.05308	1.03181	1.02011	1.11709	1.09688	1.14957	1.10786	1.07464	0.941738	1.0813	1.06086	1.0114	1.09713	0.912023	1.12629	1.01417	1.03698	1.11867	1.11781	1.11753	1.15209	1.12653
522	Ser-Gln	0.557068	MS2 matched	233.111	360.506	0.00195732	0.00457508	0.000736618	0.00149802	3.15409e-05	3.25788e-05	0.00147186	3.25364e-05	3.20788e-05	0.0026057	3.06096e-05	0.0042122	0.0015269	0.00140667	0.00536604	3.58468e-05	3.71842e-05	0.00078549	3.22011e-05	3.05824e-05	0.00104789	0.00143677	0.000771451	3.42031e-05	0.00058021	0.00152844	0.00063879	0.000831644	0.00418509	0.00420498	0.00510151	0.00468558	0.00454429
471	Nicotinamide	0.963159	MS2 matched	123.045	119.733	33.6857	23.5798	21.3039	18.2809	14.6542	16.3798	21.314	24.4464	16.5989	22.8808	24.8821	26.8122	19.6763	22.5494	24.9017	16.4269	20.1133	31.4031	18.8937	16.2892	21.338	11.2818	24.7912	18.9172	25.7767	22.5815	13.3705	19.4532	12.2496	12.2294	12.1085	10.72	11.8269
96	DL-2-Aminoadipic acid	0.628111	MS2 matched	160.059	411.691	0.0160536	0.00969358	0.0170702	0.0104486	0.0224119	0.00937931	0.0141762	0.00845617	0.0125812	0.0138209	0.0349442	0.0130049	0.0188834	0.0169485	0.0234435	0.020225	0.00766741	0.0269968	0.0129489	0.0133546	0.0174394	0.0294053	0.0119452	0.0167843	0.00749987	0.0158961	0.00850135	0.0150053	0.0260289	0.0266588	0.0219189	0.0277949	0.0256004
345	D-erythro-Sphingosine-1-phosphate	0.869988	MS2 matched	380.241	338.668	0.00650988	0.0043242	0.00343816	0.0062862	0.00636748	0.00620338	0.00552155	0.00368483	0.00257982	0.00513981	0.00357442	0.00479615	0.00488738	0.0041104	0.00252536	0.00505869	0.00198408	0.00249318	0.00520907	0.00632221	0.0039321	0.00522502	0.00400289	0.00341746	0.00560605	0.00424372	0.00294232	0.00423958	0.0260864	0.0253022	0.0257151	0.0277415	0.0262113
532	Succinate	0.639157	MS2 matched	182.046	376.52	0.00108431	0.00130642	0.00110302	0.00254359	0.00191071	0.00083021	0.00146304	0.000652274	0.00171368	0.00277246	0.00104746	0.00400964	0.00182201	0.00200292	3.33016e-05	0.00230012	0.00255447	0.00226137	0.00185854	0.00199484	0.00183377	0.000362406	0.00112693	0.00219426	0.00171881	0.00421085	0.00287279	0.00208101	0.0286629	0.0222717	0.0232912	0.0228594	0.0242713
250	1-Methylhistamine	0.650827	MS2 matched	125.105	617.223	0.104175	0.115106	0.108219	0.120391	0.101907	0.113735	0.110589	0.107588	0.11108	0.104852	0.109507	0.114698	0.121175	0.111483	0.0924577	0.111209	0.132194	0.112413	0.110938	0.106536	0.110958	0.103458	0.106514	0.112819	0.105415	0.111916	0.113041	0.108861	0.130775	0.129173	0.131446	0.136241	0.131908
444	Lyso-PC(16:0)	0.935199	MS2 matched	496.334	646.493	0.00369428	0.00269372	0.00175522	0.000652663	0.000574433	0.000662104	0.00167207	0.000874122	0.00100425	0.000707221	0.00105507	0.00143936	0.00154858	0.00110477	0.00193402	0.000698725	0.00123155	0.000963011	0.000766426	0.00126079	0.00114242	0.00158385	0.00114791	0.000778902	0.00129362	0.00164823	0.000599697	0.00117537	0.00387366	0.00328738	0.00471378	0.00221094	0.00352144
139	Inosine	0.977732	MS2 matched	267.069	299.597	0.0288174	0.0989567	0.0348998	0.0253179	0.014104	0.0450098	0.0411843	0.0692079	0.0554689	0.0347758	0.0260322	0.0997272	0.0947579	0.0633283	0.0256403	0.0478706	0.0448353	0.0438779	0.0466136	0.0704948	0.0465554	0.0884858	0.0305148	0.054174	0.0359737	0.0511685	0.0843274	0.0574407	1.38898	1.31901	1.33966	1.38449	1.35804
63	Barbituric acid	0.869748	MS2 matched	127.996	110.174	5.80707	6.40157	6.54321	6.19228	5.60357	5.70148	6.04153	5.31249	5.44618	5.39711	5.2656	5.81173	6.1251	5.5597	5.44692	6.53586	6.70323	6.10934	5.6759	4.98382	5.90918	5.71503	5.78422	6.21758	5.37532	5.76978	5.07552	5.65624	6.30319	6.21916	6.3552	6.39889	6.31911
496	Pimelic acid	0.591314	MS2 matched	160.074	57.9647	0.172386	0.489083	0.254173	0.0775817	0.172099	0.13207	0.216232	0.303444	0.134549	0.113015	0.365941	0.408311	0.109059	0.239053	0.877218	0.224502	0.102266	0.209476	0.0788521	0.509887	0.3337	0.157947	0.240864	0.238959	0.0780406	0.15829	0.106634	0.163456	0.294862	0.294598	0.301991	0.276768	0.292055
243	16-Hydroxypalmitic acid	0.509004	MS2 matched	271.226	144.184	0.0114515	0.0114599	0.0103236	0.0120323	0.00928987	0.0125285	0.0111809	0.00962681	0.0149448	0.00980067	0.0107983	0.0143376	0.0110516	0.01176	0.0124718	0.0112014	0.0123147	0.0108694	0.00889756	0.0114612	0.0112027	0.00872505	0.00974702	0.0127682	0.0124676	0.0101991	0.00964465	0.0105919	0.0370954	0.0360077	0.0374108	0.023162	0.033419
409	Imatinib	0.869795	MS2 matched	494.258	302.095	3.3605e-05	3.74811e-05	3.59243e-05	3.52753e-05	0.000301927	3.25788e-05	7.94652e-05	0.000317027	3.20788e-05	0.000181971	0.00026095	3.20669e-05	3.4716e-05	0.000143135	0.0013005	0.000491917	0.000580338	0.000419382	3.22011e-05	3.05824e-05	0.00047582	3.33417e-05	3.40767e-05	0.000452189	3.11351e-05	0.00129047	3.07816e-05	0.000311999	0.00572943	0.00705135	0.00673188	0.00701729	0.00663249
484	Pantothenate	0.618085	MS2 matched	220.097	310.102	3.27749	2.55627	2.38862	1.87643	4.70246	3.42905	3.03839	3.62574	1.44089	2.69026	3.69559	3.62658	3.07083	3.02498	1.20525	4.02007	3.73119	3.08443	2.40153	3.24054	2.94717	3.84172	3.2739	2.74787	2.60656	2.78061	3.62201	3.14544	1.82036	1.74532	1.75298	1.80042	1.77977
26	3-Hydroxydodecanoic acid	0.604157	MS2 matched	431.331	62.0527	0.152203	0.394778	0.249922	0.684053	0.17333	0.269033	0.320553	0.252745	0.633476	0.219003	0.353485	0.340253	0.248183	0.341191	0.371171	0.374698	0.186619	0.379786	0.337325	1.29129	0.490148	0.221627	0.34754	0.54644	1.3329	0.458602	0.17533	0.51374	0.645231	0.652121	0.761008	0.691274	0.687409
489	Phe-Gln	0.675004	MS2 matched	276.133	183.934	0.0152039	0.0231399	3.59243e-05	0.0185168	0.0160699	0.0170546	0.0150035	0.0165821	0.00374759	0.0196802	0.0190087	0.0154529	0.0242439	0.0164526	0.022447	0.0225377	0.0180881	0.0177542	3.22011e-05	0.018506	0.0165609	0.00798258	0.0180329	0.0181689	0.0116047	0.00384605	0.00351638	0.0105253	0.0311483	0.0256461	0.0254274	0.0261309	0.0270882
64	Behenic acid	0.92658	MS2 matched	339.317	54.1441	0.250308	0.154379	0.153548	0.320001	0.234071	0.19343	0.217623	0.139493	0.215253	0.101852	0.131539	0.182436	0.149027	0.153267	0.142638	0.186661	0.271426	0.213279	0.195056	0.280273	0.214889	0.24627	0.150159	0.220968	0.259568	0.269495	0.0840695	0.205088	0.923921	0.78086	0.821441	0.874827	0.850262
300	DL-Acetylcarnitine	0.723731	MS2 matched	204.114	432.53	51.7462	55.6015	45.6847	19.4685	27.0626	47.522	41.1809	25.7095	25.1651	51.8794	36.6614	40.6337	43.1208	37.195	76.7454	30.5577	35.8892	39.0053	32.0559	28.6829	40.4894	27.0875	46.9967	28.7013	38.6108	36.2918	23.8553	33.5905	30.2942	29.1239	28.1505	29.9848	29.3883
186	Oleanolic acid	0.563455	MS2 matched	455.309	94.4949	0.503196	1.3525	0.379938	1.25151	0.263762	0.923138	0.779007	0.404475	0.679584	0.807413	1.01423	0.580314	0.830886	0.719483	3.56497	0.58696	0.458944	0.962113	0.518151	1.97436	1.34425	0.394573	1.14648	0.914014	2.71741	0.631176	0.296604	1.01671	1.62992	1.58572	1.64344	1.64831	1.62685
232	(-)-Riboflavin	0.595485	MS2 matched	377.124	225.79	0.988955	0.767924	0.623227	0.560192	0.868658	1.07441	0.813894	0.713929	0.440062	0.674669	0.723642	0.665496	0.760459	0.663043	0.782909	0.69365	0.624568	0.703918	0.606144	0.703304	0.685749	0.62406	0.864205	0.682513	0.583702	0.581039	0.715395	0.675152	0.647118	0.706417	0.664182	0.674088	0.672951
78	Citramalic acid	0.883939	MS2 matched	147.026	524.706	0.49169	0.680682	0.544802	0.551368	0.515501	0.584792	0.561473	0.472477	0.424847	0.546786	0.535662	0.577937	0.564001	0.520285	0.611665	0.605031	0.609316	0.660949	0.517311	0.41305	0.569554	0.508237	0.558818	0.442936	0.436625	0.54615	0.486431	0.496533	0.337701	0.329618	0.332277	0.343256	0.335713
244	1-Hexadecanoyl-2-(9Z-octadecenoyl)-sn-glycero-3-phosphoethanolamine	0.676945	MS2 matched	718.523	182.69	0.513845	0.541673	0.728799	1.17983	0.926957	0.447596	0.723117	0.930373	0.895085	0.634054	0.824008	0.524183	0.589457	0.73286	0.615695	0.645535	1.03317	0.80886	1.29899	0.82277	0.870837	1.4359	0.619757	0.64886	0.981614	1.10374	1.31622	1.01768	0.607718	0.677839	0.645024	0.530025	0.615151
291	5-Aminopentanoic acid	0.628592	MS2 matched	159.111	414.422	0.0117631	0.0293117	0.0200433	0.0315909	0.0212537	0.0287007	0.0237772	0.032008	0.0197237	0.018144	0.0216876	0.0173248	0.0210279	0.0216527	0.0156758	0.0255085	0.0296396	0.0253081	0.017439	0.0187783	0.0220582	0.0198231	0.0250332	0.0205118	0.0152169	0.0221571	0.0218146	0.0207594	0.336021	0.371589	0.344686	0.356434	0.352182
534	Taurine	0.948759	MS2 matched	126.02	357.664	0.569054	0.560957	0.322814	0.488693	0.594115	0.567309	0.517157	0.286865	0.477158	1.11827	0.543489	0.618182	0.59824	0.607034	0.390487	0.467249	0.514223	0.547932	0.63194	0.40163	0.492243	0.33069	0.592735	0.542763	0.619861	0.57774	0.581374	0.54086	0.505675	0.596966	0.675139	0.607214	0.596248
449	Mestranol	0.855564	MS2 matched	311.196	288.239	0.0407282	0.0355534	0.0360115	0.0354945	0.0291173	0.0365784	0.0355806	0.0327168	0.0306533	0.0348551	0.0305841	0.0271909	0.0385945	0.0324325	0.0732306	0.0395519	0.0320693	0.0263189	0.0312247	0.0318646	0.0390433	0.0364201	0.0333202	0.0293051	0.0300403	0.0314188	0.0309702	0.0319124	0.101007	0.0928627	0.0912591	0.0971483	0.0955693
7	1-Hexadecanoyl-2-(9Z-octadecenoyl)-sn-glycero-3-phosphoric acid	0.605799	MS2 matched	673.458	208.693	0.110454	0.132593	0.0593366	0.120145	0.0605514	0.0833053	0.0943976	0.0697393	0.06785	0.0915817	0.109478	0.0994617	0.120084	0.0930325	0.144777	0.109656	0.10102	0.111628	0.0609748	0.0896492	0.102951	0.104599	0.127894	0.155735	0.0937409	0.0745046	0.0714663	0.104657	0.0738308	0.0678839	0.0731198	0.0692376	0.071018
379	Gamma-Glutamylcysteine	0.820994	MS2 matched	292.101	274.262	0.0445322	0.036975	0.0232964	0.0243588	0.0272536	0.0463919	0.0338013	0.0254124	0.0179348	0.0286971	0.0203287	0.0433026	0.0424419	0.0296863	0.0386043	0.0289452	0.0231066	0.0195754	0.0250815	0.0319656	0.0278797	0.0316984	0.035242	0.0326468	0.0204404	0.022254	0.0295876	0.0286449	0.0439756	0.0434719	0.0438856	0.0452951	0.0441571
80	Creatine	0.989706	MS2 matched	130.048	418.582	0.646624	0.644128	0.460827	0.319617	0.525071	0.654293	0.54176	0.438094	0.806953	0.57955	0.469422	0.528216	0.420009	0.540374	0.8703	0.427242	0.460295	0.443419	0.431042	0.377312	0.501602	0.457835	0.53387	0.58896	0.459364	0.485208	0.440441	0.49428	0.469578	0.465856	0.468106	0.440617	0.461039
458	"N6,N6,N6-Trimethyl-L-lysine"	0.958327	MS2 matched	189.157	415.356	0.0399365	0.114212	0.179893	0.183908	0.118706	0.11177	0.124738	0.175491	0.0770488	0.124828	0.11069	0.132111	0.202553	0.13712	0.1165	0.171314	0.139951	0.0942288	0.114418	0.18581	0.137037	0.15119	0.137726	0.174315	0.111716	0.117566	0.131376	0.137315	0.0918391	0.180458	0.209937	0.245628	0.181966
168	Maltotriose	0.851145	MS2 matched	503.153	514.417	3.14158	2.71395	2.33797	2.07413	2.23996	1.82216	2.38829	2.33783	2.41209	2.18879	2.4495	2.06191	1.99263	2.24046	2.19643	2.28379	2.19375	2.38199	1.93189	2.0347	2.17042	1.99271	2.39778	1.82747	1.52426	1.90524	2.02743	1.94582	1.27409	1.25924	1.27098	1.3013	1.2764
485	PC(16:0/16:0)	0.693776	MS2 matched	734.555	197.122	0.929123	0.981076	2.02536	2.00421	2.62635	0.620501	1.5311	2.2809	2.55431	1.14641	1.44949	0.779851	1.03455	1.54092	1.2014	0.893469	1.37163	1.60403	3.52094	1.39055	1.66367	3.96166	1.381	1.17754	2.47502	3.73404	3.25086	2.66335	0.73575	0.715117	0.721707	0.574351	0.686731
287	4-Hydroxybutanoic acid lactone	0.852276	MS2 matched	87.0427	439.204	0.0288078	0.0365946	0.0329352	0.0183644	0.0329875	0.021032	0.0284536	0.0382955	0.0401278	0.0251154	0.0459191	0.0327629	0.0378302	0.0366751	0.0224301	0.0274771	0.0365057	0.0282187	0.0292146	0.037325	0.0301952	0.0408136	0.0461523	0.0266308	0.0260747	0.0254616	0.0430813	0.0347024	0.165584	0.162441	0.163748	0.169167	0.165235
451	Myristoleic acid	0.515827	MS2 matched	273.198	43.1522	0.0799729	0.155135	0.0941508	0.240628	0.0969427	0.0780971	0.124154	0.0877987	0.257105	0.111823	0.134522	0.113043	0.113821	0.136352	0.241316	0.116882	0.0747378	0.181259	0.114714	0.514928	0.207306	0.0943492	0.12969	0.358327	0.524171	0.155737	0.100229	0.227084	0.148743	0.148375	0.149349	0.154738	0.150301
246	1-Hexadecanoyl-sn-glycero-3-phosphocholine	0.503975	MS2 matched	518.315	256.116	0.260875	0.232034	0.514017	0.525375	1.90227	0.63111	0.677613	0.249315	0.554212	0.976363	0.488194	0.361381	0.345001	0.495744	0.29973	0.512746	1.76936	0.26668	0.730039	0.631873	0.701738	1.18166	0.22264	1.10368	0.806268	0.693206	0.563645	0.761851	3.8825	3.82688	3.91548	3.59709	3.80549
10	1-Naphthol	0.94746	MS2 matched	143.048	50.2452	0.322914	0.454415	0.285967	0.526696	0.397537	0.461612	0.40819	0.302127	0.627788	0.289044	0.355046	0.378313	0.309103	0.376903	0.295176	0.419337	0.328841	0.544251	0.538287	0.606209	0.45535	0.346735	0.372079	0.523344	0.538194	0.583798	0.362776	0.454488	0.29031	0.274384	0.292777	0.302368	0.28996
439	L-Tyrosine	0.599367	MS2 matched	182.071	450.451	0.316717	0.413995	0.390086	0.323151	0.317181	0.370275	0.355234	0.369659	0.358994	0.342022	0.345924	0.350212	0.350359	0.352862	0.373833	0.334099	0.355672	0.376684	0.3222	0.318313	0.3468	0.333709	0.383813	0.33894	0.278747	0.364904	0.279445	0.329926	1.02187	1.02039	1.03021	1.05723	1.03242
228	Vanillic acid	0.954047	MS2 matched	167.032	214.25	0.0064782	0.0114747	0.00443936	0.00522551	0.00766572	0.00708985	0.00706222	0.0073069	0.00439309	0.00472565	0.010703	0.00991344	0.00936346	0.00773425	0.015854	0.00659529	0.00960476	0.00730873	0.0106445	0.00626432	0.00937859	0.00828551	0.00879869	0.0077345	0.0053906	0.00673792	0.00250561	0.00657547	0.0404779	0.0404492	0.0408717	0.0436422	0.0413603
288	4-Methoxycinnamic acid	0.719024	MS2 matched	395.076	34.0915	0.00538952	0.0085443	0.00869046	0.00407642	0.00858805	0.00937907	0.00744464	0.00688345	0.0070022	0.0090469	0.0047629	0.00964156	0.00440635	0.00695723	0.00577312	0.00602575	0.00721719	0.00974676	0.00730376	0.00470746	0.00679567	0.00599524	0.00515023	0.00465885	0.0120183	0.0100221	0.00993661	0.00796355	0.00467723	0.00352862	0.00398773	0.00406444	0.0040645
85	D-(+)-Galactose	0.568869	MS2 matched	217.026	361.367	3.6705	3.7088	3.99203	3.85781	3.42841	3.57043	3.70466	3.49673	3.39552	3.4564	3.12781	3.66138	3.42565	3.42725	3.75128	3.51482	3.83285	3.37667	3.36867	3.39714	3.54024	3.56454	3.51832	3.5721	3.55972	3.38733	3.16108	3.46051	4.2164	4.19923	4.34701	4.84014	4.40069
115	Gentisaldehyde	0.544187	MS2 matched	138.016	179.248	3.97032	3.9745	3.67567	3.49777	3.16524	3.25559	3.58985	3.33607	3.23818	3.10665	3.12079	3.20698	3.43742	3.24101	3.52631	3.62468	3.7321	3.67166	3.26891	2.90845	3.45535	3.57966	3.51482	3.5664	3.16103	3.30855	3.0525	3.36383	5.60384	5.59813	5.50483	5.76132	5.61703
459	N6-methyladenosine	0.718658	MS2 matched	282.114	200.166	0.0709184	0.070559	0.0585142	0.0513742	0.0751712	0.0811057	0.0679404	0.0935075	0.0505603	0.0617566	0.067861	0.0764149	0.0688503	0.0698251	0.111152	0.0701877	0.0600143	0.055775	0.0608841	0.0491793	0.0678653	0.0688445	0.0823826	0.0664267	0.0672527	0.049299	0.0727273	0.0678221	0.197943	0.194672	0.200973	0.158561	0.188037
435	N-acetyl-L-Phenylalanine	0.604891	MS2 matched	190.083	140.627	0.105032	0.124625	0.103177	0.0973112	0.0840289	0.104057	0.103039	0.11277	0.0875274	0.113286	0.11513	0.106741	0.107615	0.107178	0.118734	0.119701	0.0930289	0.090517	0.0898603	0.104974	0.102803	0.0976175	0.115652	0.0978198	0.0952791	0.0837684	0.0891472	0.0965474	0.197149	0.200783	0.198681	0.158329	0.188735
13	2-(N-Morpholino)ethanesulfonic acid	0.93763	MS2 matched	194.043	96.6558	1.42617	1.23979	1.51168	0.466338	1.23353	1.23939	1.18615	0.957893	0.668531	1.8363	1.69206	1.1695	1.2889	1.26886	0.777077	1.24042	0.917752	0.804009	1.29061	0.485499	0.919228	1.34221	1.97896	1.25349	0.655571	0.528358	1.1654	1.154	1.25289	1.31095	1.32326	1.35607	1.31079
55	alpha-Linolenic acid	0.663605	MS2 matched	555.418	44.6964	0.153342	0.256375	0.250392	0.507463	0.148343	0.173448	0.248227	0.204299	0.49408	0.110232	0.243146	0.228081	0.255328	0.255861	0.314511	0.264241	0.173241	0.237243	0.358886	0.695685	0.340635	0.257488	0.274836	0.363507	0.886184	0.365105	0.197789	0.390818	0.818038	0.833971	0.816343	0.759924	0.807069
543	trans-cinnamate	0.893972	MS2 matched	149.054	329.358	0.00817551	0.0142539	0.0140683	0.0123784	0.0144411	0.0194101	0.0137879	0.0212779	0.0161373	0.0141964	0.0159672	0.0219804	0.0159785	0.0175896	0.012907	0.0192632	0.0170883	0.0180487	0.00975112	0.0218925	0.0164918	0.0115756	0.014042	0.00987514	0.0128269	0.0145367	0.013734	0.0127651	0.040758	0.0406145	0.0436324	0.0423876	0.0418481
493	Phe-Trp	0.920642	MS2 matched	352.152	204.764	0.0594137	0.00609767	0.0114668	0.00512271	0.00724124	0.00882391	0.016361	0.00912085	0.00530603	0.00894614	0.0135023	0.0075672	0.00978382	0.00903772	0.00847835	0.00807374	0.0107256	0.0095584	0.0124132	0.00524244	0.00908196	0.00687991	0.00907992	0.0920144	0.00758096	0.00464412	0.00773582	0.0213225	0.0801052	0.0800037	0.0807232	0.0763884	0.0793051
76	cis-Aconitate	0.672484	MS2 matched	173.006	482.232	12.6923	14.473	13.4863	14.1515	12.545	12.8853	13.3722	13.2278	13.0681	12.9533	13.2405	12.5028	13.8297	13.137	12.4984	14.0881	15.0813	14.9424	12.5694	12.2471	13.5711	13.013	13.8056	13.5692	12.7332	12.8698	12.4717	13.0771	14.369	14.3276	14.5697	15.5618	14.707
297	Acadesine	0.777865	MS2 matched	259.102	252.602	0.0997597	0.114275	0.0984546	0.109361	0.0965153	0.147599	0.110994	0.0768627	0.115564	0.100262	0.102876	0.144903	0.131577	0.112008	0.114023	0.116592	0.111169	0.0986606	0.124455	0.126598	0.11525	0.0849733	0.112985	0.108938	0.114959	0.108792	0.0910799	0.103621	0.17514	0.178364	0.187203	0.164269	0.176244
145	L-Aspartate	0.928584	MS2 matched	132.027	455.13	0.0738472	0.111488	0.0922597	0.124491	0.080769	0.146056	0.104818	0.0715608	0.139869	0.162207	0.050883	0.128043	0.0910574	0.10727	0.166215	0.0711794	0.13774	0.141911	0.0652002	0.090665	0.112152	0.0821899	0.17189	0.0889651	0.154949	0.112769	0.0722284	0.113832	0.0915004	0.0676235	0.0896475	0.0955032	0.0860686
478	N-Tetracosanoyl-4-sphingenyl-1-O-phosphorylcholine	0.823875	MS2 matched	815.697	222.604	0.00787164	0.0145368	0.0153626	0.0344458	0.020264	0.000747071	0.015538	0.0225695	0.0215796	0.00429774	0.0240376	0.0136362	0.00801803	0.0156898	0.0279301	0.00681004	0.0113807	0.0150798	0.0259022	0.0378869	0.0208316	0.0368809	0.0138594	0.00811056	0.120649	0.0409895	0.0226408	0.0405218	0.00358542	0.00265407	0.00369143	0.00279658	0.00318188
568	Val-Leu-Lys	0.637452	MS2 matched	359.262	385.405	0.00207268	0.0020026	0.0041317	0.0013805	0.0026789	0.00137762	0.002274	0.00248509	0.000899743	0.00165407	0.00163669	0.000638104	0.00193197	0.00154094	0.00332303	0.00143425	0.0031097	0.00301985	0.00167002	0.00119205	0.00229148	0.00314312	0.00125264	0.000981581	0.00201888	0.00280799	0.00205966	0.00204398	0.0102016	0.0108636	0.0106834	0.00981202	0.0103902
271	3-Acetoxypyridine	0.885564	MS2 matched	138.053	477.72	0.764204	0.57988	0.823652	0.583789	0.634513	0.816874	0.700485	0.654252	0.577416	0.589523	0.413482	0.847059	0.711117	0.632142	0.571156	0.829386	0.648423	0.526924	0.840352	0.771312	0.697925	0.648561	0.776392	0.653837	0.772565	0.817666	0.680891	0.724985	0.182799	0.203314	0.187467	0.193408	0.191747
502	Pro-Asn	0.86873	MS2 matched	229.116	475.066	0.00916462	0.0102301	0.0190303	0.0265064	0.0156578	0.0162369	0.0161377	0.0195681	0.0196228	0.032316	0.0140756	0.0236466	0.0201084	0.0215562	0.0178186	0.0190132	0.0251849	0.0220444	0.0213242	0.0338021	0.0231979	0.0275618	0.0213811	0.0314015	0.00934499	0.0176449	0.025272	0.022101	0.104436	0.104349	0.106057	0.107398	0.10556
325	Arg-Tyr-Arg	0.842231	MS2 matched	494.281	385.14	0.00263299	0.00104602	0.00127925	0.000972503	0.000383223	0.00118017	0.00124903	0.000322193	0.000422997	3.12106e-05	0.000741741	0.000341063	0.00184224	0.000616908	0.000623874	0.00124103	0.0005339	3.5059e-05	0.00088698	0.000878461	0.000699884	0.00330015	3.40767e-05	0.0014267	0.00210409	0.000717211	0.000434514	0.00133613	0.0470413	0.0469978	0.0505601	0.049683	0.0485706
562	Urea	0.98447	MS2 matched	61.0386	132.507	0.2643	0.266445	0.209105	0.20529	0.238462	0.236942	0.236758	0.262755	0.231572	0.19409	0.253239	0.233115	0.224928	0.233283	0.224092	0.211296	0.255401	0.224852	0.198323	0.24361	0.226262	0.190563	0.252387	0.238461	0.187122	0.224348	0.210752	0.217272	0.193409	0.196917	0.198772	0.16477	0.188467
506	Pro-Met	0.745266	MS2 matched	229.088	419.162	0.00676974	0.0130153	0.00398303	0.00929341	0.00550297	0.00684743	0.00756865	0.0140153	0.00867997	0.0164867	0.0165774	0.0019561	0.00651845	0.0107057	0.00503593	0.00192479	0.00689972	0.0117983	0.00645031	0.00271326	0.00580372	0.00370895	0.0157845	0.00611883	0.00588369	0.00421935	0.00697282	0.0071147	0.0591846	0.0534647	0.0597216	0.0523514	0.0561806
189	Orotate	0.909928	MS2 matched	311.024	277.784	2.90273	1.90238	1.41211	0.848499	1.71413	2.65264	1.90542	1.3591	1.15878	1.81166	1.15245	2.66598	2.18828	1.72271	2.38454	1.32106	1.15502	0.920148	1.26415	1.69888	1.4573	2.03885	2.06511	2.07651	0.977148	1.31718	1.65553	1.68839	0.709381	0.678084	0.684614	0.706799	0.69472
219	Traumatic Acid	0.511861	MS2 matched	227.123	65.9803	0.237381	0.28174	0.245825	0.272035	0.278577	0.2658	0.263559	0.229609	0.390532	0.336494	0.24681	0.264856	0.188881	0.276197	0.380893	0.29422	0.280855	0.284832	0.286533	0.399137	0.321078	0.249876	0.233309	0.273257	0.367017	0.288197	0.263447	0.279184	7.12778	6.97299	7.03649	6.77696	6.97855
498	p-Phenylenediamine	0.956435	MS2 matched	109.074	704.938	0.482318	0.551733	0.522848	0.531853	0.464758	0.519975	0.512248	0.496793	0.473377	0.494705	0.480491	0.505674	0.55012	0.500193	0.492251	0.551587	0.588502	0.557122	0.502508	0.452331	0.52405	0.494442	0.478011	0.535299	0.480144	0.50252	0.473589	0.494001	0.553122	0.569976	0.581281	0.587823	0.573051
49	a-D-Galactose 1-phosphate	0.831991	MS2 matched	241.002	415.469	0.326397	0.204412	0.208989	0.158924	0.220866	0.177397	0.216164	0.156035	0.147811	0.191718	0.214237	0.1667	0.217231	0.182289	0.216972	0.180572	0.17501	0.171452	0.181415	0.128916	0.175723	0.170872	0.200251	0.191834	0.157516	0.189643	0.15847	0.178098	0.142211	0.140372	0.143701	0.151621	0.144476
530	Sphingosine	0.747973	MS2 matched	300.279	154.127	0.12366	0.0603351	0.134023	0.0752646	0.0777795	0.0454134	0.0860792	0.10962	0.0923107	0.0506071	0.0858793	0.130721	0.0713391	0.0900796	0.0486813	0.0446791	0.0537055	0.0325955	0.0864819	0.0404814	0.0511041	0.0837084	0.0364534	0.0573114	0.0633902	0.100882	0.0675827	0.0682213	0.0835869	0.0796237	0.0770213	0.0782626	0.0796236
295	5-Methylcytosine	0.766265	MS2 matched	126.064	252.043	0.0551296	0.0609869	0.049859	0.0518164	0.0612773	0.0880722	0.0611902	0.0584057	0.0807971	0.0798919	0.0481447	0.0900632	0.0784697	0.0726287	0.0768325	0.0506007	0.0605302	0.0637296	0.0695775	0.0767258	0.0663327	0.0552496	0.0699618	0.0603171	0.0553683	0.0794998	0.0733187	0.0656192	0.108947	0.108048	0.10871	0.119381	0.111272
152	L-Glutamine	0.8583	MS2 matched	145.06	530.651	0.187368	0.229352	0.172759	0.150548	0.152118	0.204024	0.182695	0.204961	0.209738	0.248198	0.233176	0.229879	0.148368	0.212387	0.180218	0.158688	0.207415	0.222626	0.183594	0.172299	0.187473	0.0812344	0.260552	0.141482	0.153725	0.186759	0.152874	0.162771	1.36242	1.28015	1.32722	1.42973	1.34988
548	Trinexapac-ethyl	0.50553	MS2 matched	253.103	59.8521	0.0269021	0.0226279	0.0293878	0.0290646	0.0279138	0.0601726	0.0326781	0.0281654	0.0262768	0.0253398	0.0231921	0.0291165	0.0223394	0.0257383	0.0245266	0.0369648	0.0279458	0.035802	0.0238722	0.0367291	0.0309734	0.0253653	0.0264388	0.0354886	0.0286533	0.0304174	0.0228526	0.0282027	0.110693	0.108327	0.109298	0.104015	0.108083
158	L-Malic acid	0.941832	MS2 matched	133.011	525.993	2.92408	4.00741	2.96054	3.91052	3.22329	2.60492	3.27179	2.10057	2.76901	2.93786	3.03879	3.00701	4.1754	3.00477	4.17766	3.22724	3.51789	4.2448	2.46123	2.34611	3.32915	2.61405	3.85704	2.23775	2.92231	3.57192	3.40516	3.10137	1.19726	1.21708	1.21987	1.28404	1.22956
342	Dehydroascorbic acid	0.587891	MS2 matched	216.049	365.771	0.037089	0.0693215	0.046698	0.0294726	0.0199524	0.03327	0.0393006	0.030821	0.044272	0.0337931	0.035333	0.0211854	0.0277312	0.0321893	0.0626437	0.0202039	0.0204021	0.0265088	0.0268874	0.0168291	0.0289125	0.0378848	0.0545756	0.022463	0.0262047	0.0341213	0.0293009	0.0340917	0.0492943	0.0535977	0.0490737	0.0526361	0.0511504
105	D-Ribose	0.586986	MS2 matched	187.006	291.433	0.27868	0.22182	0.294974	0.399731	0.318155	0.325833	0.306532	0.287605	0.302743	0.318864	0.339544	0.339621	0.396699	0.330846	0.217353	0.374032	0.365154	0.356214	0.331947	0.330687	0.329231	0.195809	0.206014	0.25719	0.3015	0.336696	0.333642	0.271809	5.84665	5.81418	5.80604	6.00146	5.86708
510	Pro-Val	0.867623	MS2 matched	215.137	344.539	0.0116324	0.0102934	0.00945049	0.0122018	0.00779331	0.0038981	0.00921157	3.25364e-05	0.00464446	0.00564527	0.0105261	0.00410825	0.00521702	0.00502894	0.00287948	0.00909265	0.00701308	0.00804557	0.00431554	0.00715792	0.00641737	0.00639984	0.00947071	0.00200184	0.0026687	0.0147932	0.0101452	0.00757992	0.00823316	0.00610078	0.00912351	0.0112382	0.00867391
509	Protoporphyrin IX	0.98932	MS2 matched	563.261	215.421	0.00136866	0.00261552	0.00799894	0.00187286	0.00484712	0.00435943	0.00384375	0.011056	0.0103007	0.0133303	0.012619	0.0105928	0.00219773	0.0100161	0.00246072	0.00530805	0.00789766	0.00805815	0.00236816	0.0102338	0.00605443	0.00228997	0.0137847	0.00472833	0.0119642	0.00775466	0.00993047	0.00840871	0.00259923	0.000626625	0.00112934	0.00297709	0.00183307
486	Pentapropylene glycol	0.715185	MS2 matched	326.218	54.4717	0.160024	0.224509	0.176763	0.244323	0.131916	0.158725	0.18271	0.139385	0.185876	0.128945	0.192195	0.18776	0.207528	0.173615	0.221645	0.239955	0.190797	0.199386	0.15075	0.314889	0.21957	0.16052	0.194916	0.242947	0.349947	0.178606	0.12058	0.207919	0.416475	0.409623	0.407118	0.391012	0.406057
328	2-hydroxy-Benzeneethanol	0.875363	MS2 matched	121.062	51.5153	0.0389152	0.0339054	0.0294178	0.0356177	0.0311114	0.0386769	0.0346074	0.0298925	0.0324221	0.0312305	0.0268545	0.0324455	0.0395062	0.0320586	0.034268	0.039008	0.0347424	0.03449	0.0281933	0.0390304	0.0349554	0.0367835	0.0279416	0.0372859	0.0380426	0.0293901	0.0258947	0.0325564	0.180432	0.179056	0.179047	0.178275	0.179202
210	sn-Glycerol 3-phosphoethanolamine	0.991491	MS2 matched	214.047	603.656	0.00447417	0.00363934	0.00609231	0.00416897	0.00493648	0.00450876	0.00463667	0.0039927	0.00478442	0.00369698	0.00213318	0.00428761	0.00355788	0.00374213	0.00308063	0.00492203	0.00324117	0.00318273	0.00380053	0.00348266	0.00361829	0.00544749	0.00284199	0.00439382	0.00465973	0.00375766	0.00500732	0.00435134	0.00294975	0.00293798	0.00293192	0.00366699	0.00312166
370	Enterodiol	0.505274	MS2 matched	379.08	36.3853	0.0216445	0.0246979	0.0404379	0.01237	0.0318958	0.029037	0.0266805	0.0357503	0.0149863	0.0408452	0.0126558	0.0365619	0.012976	0.0256293	0.0122026	0.0273644	0.0122919	0.0182614	0.0249383	0.0318898	0.0211581	0.01389	0.0185562	0.0226651	0.0379596	0.0209671	0.0298546	0.0239821	0.0235755	0.0240169	0.021313	0.0193485	0.0220635
236	.alpha.-Guanidinoglutaric acid	0.947301	MS2 matched	189.085	428.547	0.00131584	0.00277765	0.00251118	0.00367164	0.00149218	0.0019675	0.00228933	3.25364e-05	0.00128717	0.00132476	0.00274686	0.00200305	0.00223992	0.00160572	0.00358107	0.00180531	0.00306421	0.00249004	0.001725	0.00241344	0.00251318	0.00261555	0.00259249	0.0022142	0.00254094	0.00107507	0.0025315	0.00226163	0.00645398	0.00586119	0.00603678	0.00611062	0.00611564
257	1-Stearoyl-2-oleoyl-sn-glycerol 3-phosphocholine	0.599673	MS2 matched	770.593	179.479	0.559946	0.708751	0.583967	1.2756	0.425279	0.334163	0.647951	0.578662	0.550305	0.564526	0.703639	0.531604	0.636835	0.594262	0.553595	0.833778	0.58533	0.642383	0.64451	0.729267	0.66481	0.692471	0.651032	0.49419	0.846844	0.813576	0.646359	0.690745	1.19889	1.23177	1.24642	1.03072	1.17695
117	Glutathione disulfide	0.69706	MS2 matched	611.132	421.644	3.3605e-05	0.000258645	0.00108082	0.000997308	0.00121281	0.000199367	0.000630425	0.00154926	3.20788e-05	0.000314702	3.06096e-05	0.000636155	0.000387858	0.000491777	0.000243506	0.000633554	0.000545384	0.0013216	0.00141238	0.000630385	0.0007978	0.000220227	0.000559642	0.000881431	0.000131654	0.000312178	0.000814749	0.000486647	0.00408715	0.00586483	0.00388792	0.00426373	0.00452591
285	4-Aminobutyric acid	0.943484	MS2 matched	104.069	431.937	0.652741	0.924792	0.708251	0.932776	0.608349	0.58936	0.736045	0.405694	0.69472	0.621551	0.62471	0.505009	0.681555	0.588873	0.833498	0.590145	0.581658	0.613039	0.577257	0.549512	0.624185	0.656084	0.856185	0.80863	0.494651	0.585518	0.588907	0.664996	0.582115	0.57792	0.553689	0.596688	0.577603
57	Aminohippuric acid	0.663729	MS2 matched	193.06	241.26	0.548313	0.323822	0.472771	0.397875	0.616744	0.545176	0.484117	0.991649	0.532246	0.4618	1.02845	0.518157	0.425749	0.659675	0.467014	0.459799	0.286225	0.497374	0.395864	0.754294	0.476762	0.71453	0.598347	0.315423	0.288653	0.470044	0.887593	0.545765	0.631832	0.631253	0.63754	0.619183	0.629952
341	Daidzein	0.907532	MS2 matched	255.062	66.4409	0.0842472	0.0970224	0.101757	0.0696104	0.198513	0.133772	0.114154	0.0906528	0.0775806	0.0625078	0.0602451	0.0746005	0.0628122	0.0713998	0.0984325	0.0814857	0.060132	0.0763446	0.0938445	0.0864737	0.0827855	0.0738507	0.0991308	0.0843677	0.0693096	0.107997	0.0780994	0.0854592	0.379214	0.376307	0.380256	0.395204	0.382745
386	Glycochenodeoxycholate	0.881789	MS2 matched	432.305	256.788	0.00541456	0.00418909	0.00754077	0.00487552	0.00507279	0.00445748	0.00525837	0.00525992	0.00678623	0.00374775	0.00593426	0.00484306	0.00503693	0.00526802	0.0070561	0.00567125	0.00607648	0.0054236	0.00510222	0.00575116	0.0058468	0.00571017	0.00512254	0.00735401	0.00455395	0.00634422	0.0044847	0.00559493	0.47035	0.489318	0.469582	0.463969	0.473305
499	Pro-Ala	0.771703	MS2 matched	187.094	384.383	0.0624759	0.0611911	0.0770879	0.0601285	0.0695647	0.0644635	0.0658186	0.0615052	0.0599871	0.0579275	0.0585303	0.0581966	0.0650559	0.0602004	0.0738791	0.0708505	0.0759659	0.0657914	0.056187	0.0489908	0.0652775	0.0597774	0.0586587	0.0677768	0.0561261	0.0552351	0.0609709	0.0597575	0.0942891	0.0941804	0.0973873	0.0953853	0.0953105
83	Cytidine 5-monophosphate	0.739171	MS2 matched	322.027	476.943	0.674511	0.436274	0.501439	0.392126	0.416759	0.504602	0.487618	0.495325	0.414614	0.48836	0.301446	0.460683	0.476317	0.439458	0.477658	0.519323	0.401111	0.358446	0.49622	0.537748	0.465084	0.383863	0.481622	0.424058	0.482107	0.51299	0.489825	0.462411	0.61919	0.618017	0.61196	0.63197	0.620284
112	Galactinol	0.576171	MS2 matched	683.219	447.332	173.94	193.512	185.685	185.274	188.508	174.506	183.571	168.11	193.658	170.732	184.494	193.844	186.103	182.823	178.938	174.527	204.195	186.427	193.516	163.259	183.477	173.752	185.222	180.23	131.916	189.045	179.45	173.269	44.2511	44.2	44.0756	45.5383	44.5163
12	1-Stearoyl-sn-glycerol	0.821098	MS2 matched	379.277	45.8764	0.364151	0.723988	0.795975	0.737887	0.318569	0.700686	0.606876	0.679622	0.903301	0.658594	0.493896	0.338922	0.880407	0.659124	0.626136	0.903446	0.447673	0.544985	0.54966	0.73848	0.635063	0.759904	0.740544	0.6033	0.590797	0.769142	0.471912	0.655933	1.23939	1.05531	1.11364	1.04835	1.11417
86	Deoxycholic acid	0.682352	MS2 matched	391.273	142.299	0.074723	0.0708982	0.0423982	0.0441242	0.0449001	0.0447356	0.0536299	0.0424804	0.0662949	0.0409882	0.056153	0.0396003	0.0366281	0.0470241	0.0626516	0.0446609	0.0378368	0.044319	0.0427524	0.100491	0.055452	0.0332901	0.0562915	0.0677049	0.122167	0.0568227	0.0382346	0.0624185	0.254307	0.253937	0.25631	0.275594	0.260037
514	PyroGlu-Gly-Lys	0.527686	MS2 matched	356.181	366.388	3.3605e-05	0.000668028	0.00430182	0.00416015	0.00585942	0.00720658	0.00370493	0.00968539	0.00666383	0.00171133	0.00487808	0.00228425	0.00271859	0.00465691	3.33016e-05	0.00430484	0.00431293	0.00190828	3.22011e-05	0.00409864	0.00244837	0.00393661	0.000645509	0.0011421	0.00170833	0.00778538	0.00808022	0.00388302	0.00777403	0.00567951	0.00259444	0.00809552	0.00603588
284	3-Ureidopropionate	0.889671	MS2 matched	133.058	365.508	0.00107353	3.74811e-05	3.59243e-05	0.00109129	3.15409e-05	3.25788e-05	0.000383726	0.00180582	0.00159105	0.00146401	3.06096e-05	0.00132248	3.4716e-05	0.00104145	3.33016e-05	3.58468e-05	3.71842e-05	3.5059e-05	0.00111175	3.05824e-05	0.000213954	3.33417e-05	0.0014546	0.000564412	3.11351e-05	0.00108691	0.0024944	0.000944133	0.0176324	0.0109712	0.0109607	0.0113525	0.0127292
18	2-Furoylglycine	0.570806	MS2 matched	168.029	256.353	0.0238063	0.0185867	0.0273546	0.0199744	0.0212939	0.0146374	0.0209422	0.0194083	0.0183367	0.013902	0.0393405	0.0301683	0.0183694	0.0232542	0.0213686	0.0318986	0.0126347	0.0205303	0.0152157	0.0278542	0.0215837	0.0333485	0.0232261	0.0180137	0.00981487	0.0266105	0.0491783	0.0266987	0.0318869	0.0322548	0.0325501	0.0234715	0.0300408
518	Quinaldic acid	0.590349	MS2 matched	174.053	268.831	0.120137	0.0914737	0.107037	0.052248	0.0732081	0.0721605	0.0860441	0.0792704	0.0982793	0.12818	0.0743271	0.109937	0.0879155	0.0963183	0.103337	0.0852393	0.0695267	0.106364	0.12657	0.130969	0.103668	0.0480806	0.233328	0.0646037	0.0840678	0.0953164	0.0615969	0.0978322	0.218235	0.197937	0.199792	0.206456	0.205605
39	5-Hydroxyhexanoic acid	0.953839	MS2 matched	131.068	254.343	0.00492642	0.00998615	0.0129105	0.00848252	0.0138175	0.0192748	0.0115663	0.00963957	0.0114632	0.0130329	0.00842655	0.00615933	0.00547772	0.0090332	0.014035	0.00901874	0.00764689	0.00950487	0.00757869	0.00687871	0.00911048	0.0125399	0.0131091	0.0101069	0.00511465	0.0110527	0.00794147	0.00997744	0.345261	0.353928	0.357253	0.38637	0.360703
326	Azelaic acid	0.607882	MS2 matched	171.1	381.717	0.0160561	0.0156894	0.0174396	0.0121948	0.0162744	0.0158357	0.0155817	0.0388347	0.0162619	0.0154758	0.015793	0.0162566	0.0183679	0.020165	0.013177	0.019172	0.0196894	0.0249277	0.0124323	0.0169499	0.0177247	0.0198022	0.0184156	0.0172903	0.0192038	0.0126805	0.0164005	0.0172988	0.0666259	0.0657935	0.0652186	0.0677693	0.0663518
171	Myristic acid	0.793101	MS2 matched	227.197	147.608	0.623319	0.712483	0.595781	0.781687	0.571619	0.503363	0.631375	0.630254	1.0183	0.545265	0.716602	0.620767	0.523045	0.675705	0.666261	0.596567	0.568065	0.645009	0.66654	1.50143	0.773979	0.561783	0.624261	0.822897	1.31896	0.966993	0.583703	0.8131	0.47345	0.464955	0.469304	0.493236	0.475236
163	L-Serine	0.977699	MS2 matched	104.033	446.938	0.00938552	0.0054819	0.00769364	0.0104312	0.00740529	0.0184734	0.00981182	0.0139207	0.0163273	0.0170876	0.00923375	0.0141159	0.0123441	0.0138382	0.0150939	0.00292363	0.00667441	0.0133349	0.00676202	0.00662478	0.00856893	0.00991458	0.0197404	0.0178594	0.0095035	0.0135174	0.00518734	0.0126204	0.0531364	0.0473566	0.0535968	0.0553855	0.0523688
220	Tridecanoic acid	0.947958	MS2 matched	213.182	63.157	0.489723	0.452379	0.41712	1.16492	0.480204	0.354067	0.559735	0.502412	0.983588	0.310501	0.636512	0.649283	0.396107	0.579734	0.439119	0.580579	0.381497	0.52862	0.777324	2.21567	0.820468	0.611645	0.39341	0.891928	1.9498	0.834273	0.602251	0.880551	1.04103	1.06478	1.01264	1.05641	1.04371
452	N-(4-Hydroxyphenyl)propanamide	0.513456	MS2 matched	232.024	35.083	0.0187648	0.0148985	0.012583	0.0135814	0.0225172	0.0125546	0.0158166	0.0291356	0.016487	0.0193759	0.0249296	0.0156842	0.0183402	0.0206587	0.0139357	0.0209346	0.0125956	0.0129459	0.00889102	0.0255641	0.0158112	0.0135705	0.0146651	0.0169715	0.0102274	0.0136243	0.0176464	0.0144509	0.018896	0.0162604	0.015411	0.0152464	0.0164534
306	"Adenosine 3',5'-diphosphate"	0.849918	MS2 matched	410.022	418.636	0.00858154	0.0246094	0.0117005	0.00774523	0.00623999	0.00771157	0.011098	3.25364e-05	0.00147165	0.0127412	0.00304372	0.00857235	0.010687	0.00609142	0.00437374	3.58468e-05	0.00606736	0.00814884	0.00419294	0.0110293	0.00564133	0.00413757	0.00864195	0.0106779	0.0171702	0.0073872	0.00661048	0.00910422	0.0020874	0.00168604	4.17193e-05	0.00248379	0.00157474
77	Citraconic acid	0.736743	MS2 matched	129.013	236.862	2.65536	2.45095	3.67209	2.19959	3.62764	2.68621	2.88197	3.09881	3.1881	2.27815	2.09223	2.29089	2.72221	2.61173	2.73699	2.77749	2.55129	2.34048	3.29379	2.0011	2.61686	3.21545	2.40076	2.33944	2.18583	3.27217	3.60567	2.83655	1.87259	1.88188	1.91651	1.95837	1.90734
505	Pro-Ile	0.557516	MS2 matched	229.153	429.332	0.108363	0.126925	0.0459721	0.0476671	0.0524719	0.0536869	0.0725143	0.0729437	0.0558931	0.099425	0.119949	0.0404502	0.0833151	0.0786627	0.098526	0.0564468	0.0457915	0.0653032	0.0326695	0.0505321	0.0582115	0.0622173	0.112269	0.062463	0.0445243	0.0476803	0.0533725	0.0637543	0.461131	0.433888	0.433482	0.447972	0.444118
356	beta-Lactose	0.800985	MS2 matched	343.112	419.45	95.1004	105.986	109.978	100.31	94.7592	102.301	101.406	90.8126	101.113	92.4867	88.056	96.5659	108.029	96.1773	107.306	101.396	114.063	107.537	100.328	86.4682	102.85	95.4621	103.247	95.2677	87.8684	97.4764	100.406	96.6212	19.7554	19.9324	20.1209	20.8007	20.1523
405	Ile-Asn	0.534311	MS2 matched	284.103	443.865	0.139573	0.167766	0.161208	0.222518	0.18156	0.186285	0.176485	0.0223652	0.155045	0.105239	0.140379	0.177928	0.152061	0.125503	0.10713	0.182636	0.199881	0.208091	0.179177	0.173412	0.175054	0.159941	0.162647	0.17009	0.183197	0.176637	0.152435	0.167491	0.262672	0.294054	0.247308	0.249575	0.263402
231	Xylitol	0.874987	MS2 matched	151.058	303.942	0.261323	0.0958023	0.194182	0.201415	0.396461	0.0863197	0.205917	0.109283	0.222408	0.167265	0.186298	0.11202	0.110854	0.151355	0.113452	0.190915	0.171976	0.131154	0.240748	0.0998737	0.15802	0.145624	0.14167	0.151627	0.0907895	0.244711	0.218453	0.165479	0.175365	0.178646	0.1748	0.185956	0.178692
265	2-Methylguanosine	0.904618	MS2 matched	298.111	254.588	0.640273	0.405331	0.450842	0.356207	0.40058	0.209861	0.410516	0.242919	0.407365	0.535884	0.510774	0.381049	0.391242	0.411539	0.497092	0.445774	0.313128	0.337922	0.436435	0.363742	0.399015	0.710309	0.495627	0.458855	0.152872	0.16846	0.608221	0.432391	0.171997	0.175716	0.185095	0.173162	0.176493
442	Lys-Gly	0.731856	MS2 matched	204.123	220.198	0.00309921	0.00276849	0.00250853	0.00363657	0.000250901	0.00313355	0.00256621	0.0018661	0.00177227	0.00280135	0.00271665	0.00393562	0.00293731	0.00267155	0.00241636	0.00239199	0.00267209	0.00149803	0.00116937	0.00266008	0.00213465	0.00250071	0.00346935	0.00280653	0.00200089	0.00302479	0.00177337	0.00259594	0.00490748	0.00634726	0.00520476	0.0039685	0.005107
34	4-Hydroxy-3-methylbenzoic acid	0.502617	MS2 matched	189	45.7911	12.7346	12.6673	4.35793	8.01301	12.9773	7.03207	9.63036	14.257	7.59233	7.37502	13.5346	8.88306	7.91055	9.92543	7.71722	16.9017	6.57777	6.17814	11.9656	11.7658	10.1844	11.3595	5.41823	11.82	4.45059	9.17364	14.6512	9.47886	20.0906	23.5368	20.5313	21.8465	21.5013
360	DL-Methionine sulfoxide	0.745056	MS2 matched	166.05	433.854	0.0094386	0.0320044	0.00712409	0.00466079	0.0107395	0.0135109	0.0129131	0.0209071	0.0175532	0.0134032	0.0280892	0.00872213	0.00775903	0.0160723	0.0137754	0.0117303	0.0101043	0.0126155	0.0154749	0.0141268	0.0129712	0.012397	0.0158746	0.0143855	0.00774635	0.0124848	0.0102982	0.0121977	0.0292231	0.0291422	0.0256232	0.0335761	0.0293911
305	"Adenosine cyclic-2',3'-monophosphate"	0.928825	MS2 matched	330.057	345.101	0.484914	0.463869	0.478763	0.370617	0.362353	0.379164	0.42328	0.431691	0.349285	0.368383	0.393358	0.475686	0.54801	0.427735	0.292851	0.486461	0.417186	0.358079	0.392305	0.373096	0.386663	0.401074	0.521928	0.454153	0.453526	0.481499	0.458759	0.461823	0.273194	0.272803	0.275473	0.284758	0.276557
66	Berberine	0.529208	MS2 matched	355.111	437.767	0.1074	0.12085	0.116559	0.103711	0.106936	0.120289	0.112624	0.101141	0.0942454	0.096662	0.085588	0.119068	0.103028	0.0999553	0.094255	0.121072	0.120095	0.116286	0.0933642	0.0862483	0.10522	0.115267	0.0988614	0.11187	0.0878533	0.112129	0.100586	0.104428	0.129736	0.131559	0.132795	0.12421	0.129575
540	Thiamine	0.988631	MS2 matched	265.11	457.711	1.21961	1.04949	1.16969	0.816754	0.724046	1.16079	1.02339	1.32567	1.21504	0.925113	1.07472	0.913979	1.18961	1.10736	1.48875	1.31642	0.874306	0.905773	1.21221	1.08673	1.14736	0.944445	1.16925	1.08785	0.963304	1.20702	1.04966	1.07026	0.408086	0.427988	0.416971	0.432808	0.421463
290	"5,5-Dimethyl-1,3-dioxane-2-ethanol"	0.511167	MS2 matched	224.118	59.0184	0.0646125	0.0682595	0.0367256	0.044513	0.0435248	0.0559767	0.0522687	0.0442025	0.0521535	0.0506242	0.0547438	0.0496633	0.0549123	0.0510499	0.0436442	0.0469484	0.0529587	0.0729299	0.0391768	0.0617425	0.0529001	0.0400825	0.068604	0.0586782	0.0317891	0.0451179	0.0393678	0.0472732	0.088587	0.088512	0.0971555	0.0893579	0.0909031
263	2-Deoxyuridine	0.962833	MS2 matched	229.079	168.814	0.0686023	0.0724068	0.105098	0.0641871	0.0901025	0.0713624	0.0786266	0.0705895	0.114451	0.0816737	0.0535429	0.0737882	0.067998	0.0770071	0.0658613	0.0651533	0.0660416	0.0875425	0.0954436	0.0946695	0.0791186	0.0936271	0.0672276	0.0618706	0.0575762	0.130084	0.0972375	0.0846038	0.112488	0.112214	0.110763	0.110921	0.111596
557	Tyr-Glu-Arg	0.811856	MS2 matched	467.213	67.4543	0.008563	0.0111397	0.0104759	0.00952678	0.00912979	0.00792252	0.00945962	0.0113141	0.0102296	0.00837513	0.00675018	0.00845343	0.0105647	0.00928119	0.0108078	0.0115703	0.00962785	0.0118024	0.00928275	0.0148153	0.0113177	0.00862219	0.0140042	0.00941547	0.0186144	0.0124966	0.00656474	0.0116196	0.0455515	0.0469668	0.0473964	0.0489975	0.0472281
542	Thymine	0.834949	MS2 matched	127.037	163.555	0.163388	0.133023	0.132261	0.121393	0.0937872	0.393669	0.17292	0.148759	0.180165	0.141708	0.145904	0.256557	0.143947	0.169507	0.103524	0.10387	0.119811	0.155553	0.266257	0.403065	0.192013	0.0920358	0.344222	0.132577	0.110071	0.181218	0.266204	0.187721	0.237316	0.474775	0.455863	0.47314	0.410273
308	Adrenosterone	0.565915	MS2 matched	301.173	447.176	0.00410246	0.00164603	0.00161286	0.00203759	0.00117645	0.00179767	0.00206217	0.000367348	0.00484029	0.00126884	0.000912363	0.000624264	3.4716e-05	0.0013413	0.00272904	0.000182685	0.00206632	0.000838462	0.000819527	0.00185796	0.00141566	3.33417e-05	0.00223753	3.42031e-05	0.00112713	0.00561801	0.000649275	0.00161658	0.00760356	0.00837968	0.00837455	0.00979448	0.00853807
9	1-Methylpseudouridine	0.705208	MS2 matched	254.065	403.541	0.0164535	0.0127121	0.0195647	0.0194039	0.0194352	0.00977381	0.0162239	0.0142492	0.0195032	0.0120508	0.0116632	0.016114	0.0142508	0.0146385	0.0118896	0.0183944	0.0149017	0.0162114	0.0148281	0.0132205	0.0149076	0.0145426	0.0122619	0.0140926	0.01322	0.0163742	0.0155622	0.0143423	0.0497605	0.0490844	0.0501696	0.0501955	0.0498025
276	3-Aminosalicylic acid	0.523338	MS2 matched	154.049	296.711	0.00797642	0.00757945	0.00852912	0.00813359	0.00706371	0.00869478	0.00799618	0.0109144	0.00633535	0.00833929	0.0087185	0.00751938	0.00759806	0.00823749	0.0101755	0.0106009	0.00724411	0.00623785	0.00783384	0.00743238	0.00825409	0.00998647	0.00666402	0.0107416	0.00513984	0.00811656	0.00986907	0.0084196	0.0234352	0.0281987	0.0244966	0.0247996	0.0252325
414	Jasmonic acid	0.610985	MS2 matched	211.131	240.628	0.050157	0.0497598	0.0516171	0.0447443	0.0261181	0.0422328	0.0441049	0.0473736	0.0475759	0.0420759	0.0469899	0.0396236	0.0479412	0.0452633	0.0434522	0.0489851	0.0451449	0.0435353	0.0385732	0.0491129	0.0448006	0.0466649	0.0450635	0.0467761	0.0402552	0.047554	0.0419172	0.0447051	0.122756	0.107319	0.108384	0.112034	0.112623
385	Glycitein	0.932329	MS2 matched	285.073	62.012	0.0404697	0.035349	0.0163658	0.027907	0.0176974	0.0278395	0.0276047	0.0226503	0.0186579	0.0301576	0.0249109	0.026079	0.0225555	0.0241685	0.0420686	0.0345521	0.026901	0.0321816	0.0179922	0.0308904	0.0307643	0.0167343	0.0479742	0.0279315	0.0273716	0.0172235	0.0151194	0.0253924	0.268526	0.272216	0.277216	0.291991	0.277487
38	5-Deoxyadenosine	0.730829	MS2 matched	250.086	150.573	0.564613	0.601953	0.594769	0.581069	0.498715	0.57227	0.568898	0.49308	0.515179	0.53907	0.532344	0.546886	0.567694	0.532376	0.5411	0.619657	0.605764	0.574278	0.519712	0.465392	0.554317	0.541232	0.519467	0.586518	0.501575	0.556449	0.499036	0.534046	0.647277	0.668185	0.683673	0.696953	0.674022
566	Val-Gln-Lys	0.722442	MS2 matched	374.249	371.362	0.00097928	0.00181533	0.000801286	0.00204063	0.00221749	0.00380874	0.00194379	0.00781451	0.00165661	0.00108227	0.00134238	0.00340177	0.00228981	0.00293123	0.000632654	0.0072814	0.00392883	0.0020384	0.00288037	0.00106342	0.00297084	0.00225905	3.40767e-05	0.00123898	0.00428271	0.00284375	3.07816e-05	0.00178156	0.013558	0.0134939	0.0141851	0.0156237	0.0142152
238	1-(9Z-Octadecenoyl)-sn-glycero-3-phosphocholine	0.920524	MS2 matched	522.351	652.015	0.00274887	0.00194444	0.00172595	0.00133448	0.00216091	0.00155282	0.00191124	0.0011932	0.00154211	0.00155375	0.00140825	0.00132977	0.00379054	0.00180294	0.00217947	0.00251019	0.00151035	0.00167937	0.00167451	0.00185558	0.00190158	0.00193574	0.00208205	0.00190226	0.00163971	0.00152887	0.00133844	0.00173784	0.00473411	0.00364185	0.00394244	0.0038208	0.0040348
423	Leu-Gln-Arg	0.77225	MS2 matched	416.249	197.583	0.113175	0.116673	0.0810261	0.132688	0.0790155	0.108436	0.105169	0.0712784	0.0741103	0.0812038	0.110616	0.113966	0.120474	0.0952746	0.106424	0.135376	0.152208	0.114099	0.0658498	0.0888206	0.110463	0.0691253	0.106963	0.129329	0.121542	0.0715015	0.0766767	0.0958564	2.10756	2.03515	2.0526	3.28645	2.37044
320	Arachidonic Acid	0.59705	MS2 matched	305.242	53.7266	0.154662	0.147156	0.153706	0.174144	0.135437	0.115434	0.146756	0.152332	0.122029	0.0650638	0.133573	0.131328	0.265128	0.144909	0.122957	0.215467	0.0964865	0.115671	0.16699	0.187333	0.150817	0.1072	0.117359	0.21173	0.257591	0.149775	0.15408	0.166289	0.478938	0.446323	0.429422	0.435815	0.447624
418	Lathosterol	0.559503	MS2 matched	369.335	54.6632	0.204014	0.283815	0.277077	0.591989	0.268023	0.164322	0.298207	0.334477	0.944243	0.232132	0.266506	0.280984	0.224986	0.380555	0.460676	0.31263	0.190224	0.358079	0.387842	1.13259	0.473673	0.365783	0.245393	0.599339	1.50334	0.475223	0.332134	0.586869	0.370041	0.343091	0.350218	0.356326	0.354919
547	Trimethylamine N-oxide	0.930988	MS2 matched	76.0733	410.848	0.445303	0.925461	0.287838	0.145052	0.25814	0.568488	0.438381	0.0692926	0.260529	0.336369	0.190649	0.371786	0.282448	0.251846	0.472337	0.242318	0.21883	0.257004	0.33763	0.155291	0.280568	0.245919	0.302775	0.307644	0.311707	0.54423	0.234687	0.324494	0.928152	0.933895	0.941587	0.955895	0.939882
169	Methylmalonic acid	0.698077	MS2 matched	117.016	204.097	0.137875	0.230735	0.109544	0.133904	0.238407	0.342669	0.198856	0.173519	0.0958454	0.149822	0.19619	0.18275	0.150772	0.158149	0.286572	0.191527	0.183685	0.1892	0.1625	0.108194	0.186946	0.263373	0.209547	0.129546	0.095438	0.103961	0.104887	0.151125	0.0174564	0.0199495	0.0211928	0.015695	0.0185734
190	Palmitic acid	0.998524	MS2 matched	511.459	50.2095	0.721063	1.93802	0.944967	4.39933	0.634346	0.968226	1.60099	0.806141	2.36596	0.928101	1.84884	1.06498	1.08161	1.34927	2.65649	0.837515	0.801673	1.563	1.39857	6.3065	2.26062	1.08976	1.57335	3.71754	3.77406	2.15741	0.69431	2.16774	4.24653	4.36111	4.27844	4.21646	4.27563
28	3-Methoxy-4-Hydroxyphenylglycol Sulfate	0.727111	MS2 matched	245.009	40.7779	1.7127	1.79235	2.46197	1.56523	2.22608	2.58814	2.05774	1.79898	1.52354	2.34551	1.8262	1.75909	1.67516	1.82141	2.32874	1.7328	1.54371	1.49092	1.63509	1.69375	1.7375	1.97363	1.9606	1.80878	1.58917	1.81662	2.25961	1.9014	1.77568	1.59947	1.78984	1.84863	1.7534
111	Formylanthranilic acid	0.513268	MS2 matched	164.032	60.3049	0.568688	0.63749	0.613132	0.475522	0.644154	0.629325	0.594718	0.711092	0.539692	0.713587	0.507256	0.506496	0.502987	0.580185	0.573545	0.543961	0.671678	0.608104	0.536965	0.463705	0.566326	0.561731	0.578656	0.578536	0.449291	0.554829	0.576474	0.549919	1.38539	1.40424	1.34784	1.46466	1.40053
559	Tyr-Trp-Lys	0.548698	MS2 matched	496.215	295.671	0.0983059	0.102121	0.121315	0.119987	0.0499344	0.113198	0.10081	0.0557711	0.112096	0.0805695	0.0900009	0.0496681	0.0656997	0.0756342	0.164202	0.0829752	0.0489362	0.0650413	0.0649909	0.0559216	0.0803446	0.0887451	0.109122	0.124236	0.0449135	0.0544166	0.0879537	0.0848979	0.404627	0.450092	0.439928	0.415186	0.427458
413	Isopentenyladenosine	0.805329	MS2 matched	336.162	89.73	0.0435085	0.0409694	0.0519306	0.0462539	0.0439339	0.0379878	0.0440973	0.0469646	0.0594051	0.038577	0.0400762	0.0416176	0.0385987	0.0442065	0.0514871	0.0395206	0.0410878	0.038265	0.0421212	0.0432455	0.0426212	0.0438832	0.0458364	0.0399071	0.039726	0.0492694	0.042546	0.043528	0.0981938	0.0968237	0.0973746	0.119778	0.103043
535	Taurocholate	0.897461	MS2 matched	533.319	256.097	0.0201745	0.00981894	0.0778567	0.0158963	0.0900926	0.0480207	0.0436433	0.0159636	0.0269306	0.034991	0.0181412	0.0273305	0.0233819	0.0244565	0.0376626	0.0344178	0.0862572	0.0288861	0.0177715	0.0479139	0.0421515	0.0558156	0.0184271	0.0588164	0.0458103	0.0381011	0.0167817	0.0389587	1.57579	1.51723	1.61005	1.64216	1.58631
192	Pentadecanoic Acid	0.721534	MS2 matched	241.213	695.415	0.281772	0.313953	0.300506	0.297183	0.279462	0.25953	0.288734	0.275283	0.264061	0.266211	0.25458	0.269856	0.301563	0.271926	0.282971	0.300944	0.325059	0.297487	0.282055	0.252245	0.290127	0.270515	0.298774	0.28073	0.263687	0.275679	0.24839	0.272962	0.343677	0.347616	0.369506	0.361303	0.355525
281	3-methylcytidine	0.971069	MS2 matched	258.106	321.672	0.121084	0.104975	0.0933905	0.0774361	0.112115	0.103552	0.102092	0.0968799	0.0774913	0.113744	0.0975277	0.121455	0.124633	0.105289	0.0545251	0.0925463	0.126184	0.0923446	0.0868106	0.0944407	0.0911418	0.101623	0.115458	0.083438	0.106511	0.0941906	0.115339	0.10276	0.0593427	0.0509205	0.0556159	0.0519804	0.0544648
539	Tetraethylene glycol	0.732354	MS2 matched	212.125	72.3745	0.0997154	0.100844	0.0876991	0.0808416	0.0791003	0.0861071	0.0890513	0.0805987	0.0732225	0.0872319	0.0820294	0.100996	0.0836193	0.0846164	0.0959156	0.10667	0.0904998	0.0921981	0.0750127	0.082849	0.0905242	0.069625	0.101979	0.0878107	0.0907974	0.0752287	0.0748699	0.0833851	0.423187	0.419508	0.424392	0.386871	0.41349
196	Phenylpyruvate	0.983792	MS2 matched	163.037	59.8473	0.08669	0.108271	0.087534	0.0659947	0.0980885	0.0824152	0.0881656	0.0978618	0.0695942	0.0985809	0.077583	0.0742843	0.10386	0.0869607	0.095577	0.0939812	0.127636	0.0905722	0.0783763	0.0634864	0.0916049	0.0894421	0.0902946	0.0964324	0.0713265	0.0718341	0.070729	0.0816765	0.245282	0.245254	0.241944	0.244018	0.244124
406	Ile-Gly	0.97468	MS2 matched	189.12	336.572	0.0228745	0.0244991	0.0270058	0.0324716	0.0347002	0.0290438	0.0284325	0.0193556	0.0243767	0.0207633	0.0217974	0.0188295	0.0222722	0.0212324	0.0270226	0.0285002	0.0470724	0.0258034	0.0254196	0.0215615	0.02923	0.0272102	0.0247797	0.0322535	0.0239759	0.0261575	0.0217421	0.0260198	0.158237	0.151728	0.159277	0.164853	0.158524
503	Pro-Gln	0.556655	MS2 matched	226.105	222.967	0.124101	0.103655	0.105353	0.0696112	0.0736959	0.114483	0.0984832	0.108621	0.074714	0.0937347	0.0913705	0.0933134	0.0876861	0.0915732	0.112552	0.0979084	0.102529	0.0917985	0.0579072	0.0944275	0.0928538	0.0948336	0.0899379	0.0923345	0.0728148	0.0601839	0.0865473	0.0827753	0.267516	0.256101	0.276606	0.248129	0.262088
283	3-Pyridinemethanol	0.538542	MS2 matched	110.058	344.6	3.3605e-05	0.00213587	3.59243e-05	0.000997751	0.00320319	0.000643358	0.00117495	0.000548371	3.20788e-05	0.000838257	3.06096e-05	3.20669e-05	0.00323562	0.000786168	3.33016e-05	0.0017769	3.71842e-05	0.00232172	3.22011e-05	3.05824e-05	0.000705315	3.33417e-05	0.000791713	0.000513446	3.11351e-05	0.00139336	0.0016109	0.000728982	0.0195289	0.0193953	0.0138204	0.0216256	0.0185926
411	Indoleacetic acid	0.675768	MS2 matched	176.069	280.105	0.0134223	0.00613584	0.00994691	0.00611906	0.00939041	0.00825768	0.00887871	0.0112524	0.00831306	0.00492475	0.0078464	0.00456596	0.00585898	0.00712693	0.00666045	0.00709529	0.00803848	0.00702459	0.00870167	0.0053516	0.00714535	0.00739371	0.00837349	0.00736769	0.00589918	0.00726715	0.00848755	0.00746479	0.0158608	0.0118632	0.0140195	0.0138042	0.0138869
551	Trp-His-Arg	0.841612	MS2 matched	498.246	326.929	0.00605311	0.00854791	0.0058603	0.00833809	0.00810856	0.00455323	0.0069102	0.00440275	0.0088677	0.00571499	0.00461589	0.00520229	0.00610516	0.00581813	0.0144066	0.00777622	0.00399297	0.00434145	0.00397412	0.00397672	0.00641134	0.00574794	0.00360727	0.00781075	0.00350465	0.00721428	0.00781338	0.00594971	0.0569808	0.0569504	0.0656866	0.0579041	0.0593805
556	Tyr-Glu	0.638995	MS2 matched	310.113	115.199	0.044175	0.0763292	0.10434	0.0988035	0.10885	0.171414	0.100652	0.13434	0.181363	0.0510157	0.0364495	0.0455151	0.0381288	0.0811353	0.0516683	0.0508167	0.0829158	0.0526379	0.0648636	0.0706315	0.0622556	0.123599	0.0593095	0.140827	0.0201885	0.0478828	0.176092	0.0946499	0.0662158	0.0761333	0.0685657	0.0640348	0.0687374
185	N-Palmitoyltaurine	0.962937	MS2 matched	362.231	46.1031	0.267189	0.204679	0.141906	0.409564	0.193345	0.208527	0.237535	0.126483	0.208138	0.321173	0.418202	0.201779	0.228437	0.250702	0.342306	0.212534	0.16468	0.261852	0.226159	0.351644	0.259862	0.189554	0.405772	0.329535	0.536444	0.259184	0.118152	0.30644	0.316648	0.306645	0.296199	0.323997	0.310872
324	Arg-Thr-Lys	0.539487	MS2 matched	404.261	321.476	3.3605e-05	3.74811e-05	3.59243e-05	3.52753e-05	3.15409e-05	3.25788e-05	3.44009e-05	3.25364e-05	3.20788e-05	3.12106e-05	3.06096e-05	3.20669e-05	3.4716e-05	3.22031e-05	3.33016e-05	3.58468e-05	3.71842e-05	3.5059e-05	3.22011e-05	3.05824e-05	3.40292e-05	3.33417e-05	3.40767e-05	0.000372639	3.11351e-05	3.28053e-05	3.07816e-05	8.913e-05	0.00154619	0.00451958	0.00242661	0.00391423	0.00310165
457	N6-(1-Iminoethyl)-L-lysine	0.911879	MS2 matched	205.152	592.902	0.0360518	0.0929888	0.033195	0.0418729	0.0352528	0.0481811	0.0479237	0.0665383	0.0584951	0.0648343	0.0449365	0.0649508	0.0471081	0.0578105	0.0495709	0.0395194	0.0464648	0.0673045	0.0297919	0.0387243	0.0452293	0.0421014	0.0465388	0.0597664	0.0501608	0.0391951	0.035896	0.0456098	0.0863256	0.0926816	0.0904644	0.103124	0.0931489
194	Phenol	0.994163	MS2 matched	93.0313	98.2935	0.184325	0.194056	0.19995	0.189229	0.164672	0.193011	0.187541	0.200807	0.174142	0.160228	0.168211	0.192191	0.152615	0.174699	0.185337	0.226012	0.133474	0.201212	0.155745	0.146307	0.174681	0.186965	0.211569	0.182978	0.152513	0.135564	0.175348	0.174156	3.56606	3.56222	3.83273	3.71568	3.66917
179	N-Acetylmannosamine	0.505832	MS2 matched	202.069	200.217	0.0856987	0.0563412	0.0936919	0.0696263	0.0607688	0.0628628	0.0714983	0.0554144	0.0647802	0.0554873	0.0601185	0.0731169	0.0635899	0.0620845	0.0821435	0.0677208	0.0593966	0.0529229	0.0546219	0.0799291	0.0661224	0.0340338	0.0779481	0.0646194	0.0591369	0.0642182	0.078546	0.0630837	0.0663348	0.0705796	0.0686563	0.0709279	0.0691247
504	Pro-Glu	0.568713	MS2 matched	209.09	173.716	0.0765895	0.0715817	0.0761691	0.0346392	0.0423877	0.0567986	0.0596943	0.0699816	0.0555575	0.0553744	0.0708382	0.0681261	0.0507206	0.0617664	0.0702928	0.0563884	0.0586281	0.0704848	0.0431775	0.0774435	0.0627358	0.0514668	0.0723872	0.0559512	0.0361334	0.0472676	0.0427618	0.0509947	0.188046	0.187415	0.203694	0.174089	0.188311
429	Linoleic acid	0.659033	MS2 matched	281.243	91.122	0.250293	0.356121	0.372913	1.02286	0.267444	0.263102	0.422123	0.505514	1.71877	0.329215	0.572163	0.480688	0.339323	0.657612	0.717247	0.422425	0.254219	0.602536	0.434635	3.98819	1.06988	0.30417	0.388435	0.925513	4.00007	0.716491	0.345141	1.1133	4.12164	4.13718	4.15622	3.60767	4.00568
392	Harmane	0.907278	MS2 matched	229.087	314.07	0.030117	0.040211	0.0380592	0.0395608	0.0411178	0.043014	0.03868	0.0434311	0.0348176	0.0394645	0.031694	0.0282185	0.036612	0.0357063	0.0481459	0.0380366	0.0355127	0.0345649	0.0435963	0.0302231	0.0383466	0.0435688	0.0416108	0.0431847	0.0235622	0.0326567	0.0437068	0.0380483	0.126316	0.129091	0.156365	0.140324	0.138024
500	Pro-Ala-Lys	0.604582	MS2 matched	315.215	299.154	0.00171019	0.00231283	0.00166774	0.00138061	0.0015174	0.00216006	0.00179147	0.00218019	0.00173198	0.00249501	0.00192562	0.00234119	0.00151266	0.00203111	0.00307398	0.00311454	0.00282921	0.00126619	0.000943246	0.00276945	0.00233277	0.00175468	0.00155081	0.00269192	0.00299029	0.00137596	0.00163027	0.00199899	0.0152055	0.0156622	0.0153264	0.0111104	0.0143261
346	Desipramine	0.565166	MS2 matched	289.162	361.794	0.00435986	0.00218973	0.00359022	0.00289374	0.00209937	0.00276881	0.00298362	0.00303408	0.00303889	0.00253683	0.00319684	0.00289472	0.000703373	0.00256745	0.00248343	0.00243293	0.00298471	0.00193904	0.00146738	0.00403712	0.00255744	0.00698961	0.00516882	0.00352028	0.00234043	3.28053e-05	0.000596093	0.00310801	0.0212577	0.0212566	0.0145776	0.0213191	0.0196027
15	2'-Deoxyadenosine 5'-monophosphate	0.520776	MS2 matched	330.045	336.696	0.0131237	0.0084064	0.00965625	0.00880117	0.00802767	0.00774791	0.00929385	0.012334	0.00805295	0.0101816	0.0112965	0.00671782	0.0159791	0.0107603	0.0062499	0.0155034	0.0104055	0.012272	0.0126851	0.00634582	0.010577	0.0129156	0.0115704	0.0111819	0.0124599	0.0159212	0.0155283	0.0132629	0.00793642	0.00793485	0.0102213	0.0082938	0.0085966
371	Ephedrine	0.577802	MS2 matched	148.11	255.93	0.0115481	0.0148079	0.0160906	0.0167346	0.00902462	0.0120537	0.0133766	0.0135852	0.0108157	0.0110125	0.0123773	0.0133712	0.0122461	0.0122347	0.0130678	0.0147513	0.0140545	0.0138208	0.0114188	0.0115823	0.0131159	0.0110154	0.0151117	0.0130703	0.014149	0.0123404	0.0107886	0.0127459	0.0205232	0.0236986	0.0199064	0.0213671	0.0213738
2	(S)-2-aminobutyric acid	0.735256	MS2 matched	102.053	389.524	0.011847	0.0219977	0.0115322	0.0219368	0.00837435	0.0202043	0.0159821	0.0175493	0.0279403	0.0256746	0.0130242	0.0192636	0.0242445	0.0212828	0.033492	0.00454877	0.0154134	0.0218838	0.027664	0.00968401	0.018781	0.00645455	0.017963	0.0115886	0.0223703	0.0204535	0.0215188	0.0167248	0.134355	0.130299	0.131519	0.13591	0.133021
415	Lanosterol	0.536772	MS2 matched	427.374	61.292	0.0562651	0.0389272	0.0391251	0.059788	0.0785935	0.0275269	0.0500376	0.0435354	0.0430711	0.0413292	0.0593007	0.0552017	0.0490408	0.0485798	0.04171	0.0889199	0.0374519	0.0504798	0.0494196	0.0697828	0.056294	0.0800367	0.0668676	0.0589291	0.0602958	0.0529295	0.0570305	0.0626815	0.454371	0.504033	0.512258	0.472415	0.485769
354	Dimetridazole	0.744833	MS2 matched	141.064	370.634	0.11466	0.0717087	0.0904855	0.061144	0.0517389	0.0767644	0.0777502	0.12239	0.0661135	0.0687071	0.106603	0.0838281	0.0630886	0.0851218	0.0710254	0.0698755	0.0604681	0.0857143	0.0778252	0.0621933	0.0711836	0.0719001	0.0793002	0.0625371	0.0915042	0.0601761	0.0839313	0.0748915	0.194733	0.185786	0.213761	0.200069	0.198588
93	D-Glucuronate	0.803691	MS2 matched	193.033	436.084	1.20741	1.16479	1.10717	1.0076	0.617539	1.66377	1.12805	0.468621	1.03069	0.841583	0.630639	0.656605	0.727673	0.725968	3.36792	0.823959	0.474697	0.603955	0.789915	0.672337	1.12213	0.951546	0.791213	1.10991	0.489232	0.455341	0.803316	0.76676	0.636946	0.668684	0.674976	0.721275	0.67547
203	Quercetin	0.666648	MS2 matched	301.029	690.576	0.263647	0.294091	0.27394	0.270827	0.250544	0.251609	0.267443	0.256665	0.244344	0.239788	0.229702	0.239021	0.269573	0.246515	0.256365	0.274754	0.281985	0.282174	0.234402	0.243025	0.262117	0.260043	0.257709	0.26936	0.237188	0.257389	0.249189	0.255146	0.317222	0.343199	0.317889	0.341856	0.330042
20	2-Keto-D-gluconic acid	0.546332	MS2 matched	175.013	250.846	0.0680365	0.0669777	0.0586737	0.0599272	0.0661288	0.050205	0.0616582	0.0625434	0.0581405	0.0488141	0.0467636	0.0534167	0.0755783	0.0575428	0.0575963	0.0635582	0.086695	0.0628722	0.0531972	0.0489887	0.0621513	0.0551426	0.0631581	0.0579306	0.0525677	0.0499606	0.0565114	0.0558785	0.078509	0.0673851	0.0787374	0.0811223	0.0764385
1	(+)-Abscisic acid	0.525528	MS2 matched	263.128	139.266	0.0126222	0.0189758	0.0201897	0.0161839	0.0197004	0.0296528	0.0195541	0.0171553	0.0347347	0.0204395	0.0186543	0.0196098	0.022534	0.0221879	0.0121971	0.0213924	0.021474	0.0232738	0.0265183	0.0290194	0.0223125	0.0187191	0.0267749	0.0194304	0.0184682	0.0540233	0.0246493	0.0270109	0.122535	0.131541	0.134625	0.139133	0.131959
396	His-His	0.679791	MS2 matched	356.155	377.762	0.00928715	0.00598946	0.01139	0.00938433	0.0136902	0.0107194	0.0100768	0.00762737	0.00813766	0.00626918	0.00479987	0.00847872	0.0120559	0.00789478	0.000884752	0.0124269	0.00634329	0.0109396	0.00707249	0.0111215	0.00813143	0.0118761	0.00697522	0.00238022	0.0151835	0.0109962	0.00914027	0.00942525	0.0167664	0.0205679	0.0168959	0.0167233	0.0177384
567	Val-His	0.802573	MS2 matched	255.143	364.231	0.00628677	0.0012543	0.0131679	0.00310436	0.00544174	0.0105758	0.00663847	0.0270561	0.0045577	0.00640003	0.00644535	0.0103567	0.00631403	0.0101883	0.00679277	0.00833298	0.00495286	0.00995551	0.01174	0.00666532	0.00807324	0.0077193	0.00676165	0.0106459	0.00899347	0.0106863	0.0119122	0.00945311	0.00744568	0.00772977	0.0147996	0.0093378	0.0098282
237	.beta.-Homoproline	0.976236	MS2 matched	147.11	618.654	0.122167	0.102429	0.0787471	0.0580682	0.0451561	0.0469567	0.0755873	0.048041	0.126002	0.0604354	0.0834375	0.0660552	0.0553181	0.0732149	0.0573902	0.0415391	0.0596324	0.141702	0.0598614	0.0544779	0.0691005	0.0602266	0.0575458	0.0490445	0.0880303	0.0484222	0.0635208	0.0611317	0.118429	0.110962	0.117913	0.103846	0.112788
563	Urocanic acid	0.89744	MS2 matched	139.049	340.071	0.0487776	0.0644016	0.0477475	0.053393	0.0452634	0.0413019	0.0501475	0.0537545	0.0495879	0.0474089	0.0468619	0.048661	0.0498503	0.0493541	0.05078	0.0632239	0.0544749	0.0499821	0.0429218	0.0390931	0.0500793	0.0434293	0.0421766	0.0528084	0.0415738	0.0529441	0.0373933	0.0450542	0.0678477	0.0728907	0.0735737	0.0746134	0.0722314
292	5-Hydroxyindoleacetate	0.513113	MS2 matched	192.062	339.086	0.00812039	0.004539	0.0116322	0.00997135	0.0103784	0.0075919	0.00870553	0.00776472	0.00925423	0.00694257	0.0075781	0.0101723	0.00721165	0.00815393	0.00543649	0.00796519	0.0058574	0.010502	0.00606359	0.00860265	0.00740455	0.00606204	0.0109023	0.0090429	0.00918517	0.00749753	0.0065772	0.00821119	0.0367162	0.0358381	0.0380924	0.0373649	0.0370029
420	L-Citrulline	0.975047	MS2 matched	176.1	494.042	0.018122	0.033144	0.0142575	0.0214537	0.00836984	0.0283558	0.0206171	0.0440167	0.0274822	0.0515773	0.0165624	0.0439032	0.016122	0.0332773	0.0173185	0.00784703	0.0176924	0.0282031	0.0214754	0.0343268	0.0211439	0.0123949	0.0431355	0.0144239	0.0343254	0.0199948	0.0171876	0.023577	0.194534	0.195392	0.20209	0.202348	0.198591
467	N-Carboxyethyl-.gamma.-aminobutyric acid	0.771105	MS2 matched	176.091	350.619	0.0192592	0.0219722	0.0303134	0.0173863	0.0242798	0.0211118	0.0223871	0.00500835	0.0216791	0.0122012	0.0178957	0.0173608	0.0204217	0.0157611	0.0168744	0.015674	0.0178441	0.0141514	0.0160549	0.013411	0.0156683	0.0161297	0.0194002	0.0138491	0.0165641	0.0181068	0.0141849	0.0163725	0.0271834	0.0256129	0.0238433	0.0274415	0.0260203
35	4-Hydroxybenzoate	0.9922	MS2 matched	174.984	31.6945	0.225378	0.35915	0.248429	0.249114	0.257014	0.290217	0.27155	0.241913	0.180913	0.164777	0.238542	0.199031	0.159173	0.197391	0.159472	0.302675	0.164829	0.194748	0.210025	0.21697	0.20812	0.289239	0.244502	0.312336	0.141943	0.213501	0.391404	0.265487	0.601922	0.534915	0.587009	0.620914	0.58619
552	Trp-His-Lys	0.570815	MS2 matched	470.253	201.161	0.00174282	0.00121916	3.59243e-05	0.000266337	0.000629852	0.00266176	0.00109264	0.00105364	0.0628434	0.00998858	0.00841027	0.0897637	0.000671822	0.0287886	0.00435798	0.00214725	0.00128195	0.00190246	0.000351348	0.00154872	0.00193162	0.0011177	0.00211893	0.00272022	0.000633012	0.00029291	0.000750165	0.00127216	0.0587715	0.0578846	0.0562024	0.0589476	0.0579515
436	L-Proline	0.942601	MS2 matched	116.069	613.298	0.0248375	0.020443	0.0191572	0.0177677	0.0158634	0.019294	0.0195605	0.0184034	0.0237451	0.0181395	0.0173393	0.019073	0.0188029	0.0192506	0.0190903	0.0175346	0.0230167	0.026116	0.016369	0.0154793	0.019601	0.0169761	0.0169782	0.017758	0.0192292	0.0192194	0.0190674	0.0182047	0.0436255	0.0435239	0.0438206	0.045416	0.0440965
242	"1,7-Dimethylxanthine"	0.675996	MS2 matched	180.064	76.659	0.199272	0.165506	0.104632	0.134977	0.144736	0.202472	0.158599	0.142658	0.132677	0.131276	0.163018	0.144544	0.151805	0.14433	0.10471	0.136149	0.177383	0.203323	0.132187	0.133992	0.147957	0.114164	0.145956	0.150009	0.127869	0.146239	0.108296	0.132089	0.460473	0.454123	0.446085	0.479998	0.46017
553	Trp-Ile-Arg	0.65001	MS2 matched	474.285	212.002	0.0232018	0.0304166	0.0326946	0.0165645	0.011676	0.0232643	0.0229696	0.0107491	0.00954956	0.0138733	0.0222839	0.0275286	0.0300216	0.019001	0.0219587	0.0279832	0.0327437	0.0186232	0.0149379	0.0186745	0.0224869	0.0163174	0.0257078	0.0294306	0.0138024	0.0146641	0.0131411	0.0188439	0.318987	0.313392	0.321655	0.379108	0.333286
260	2-Amino-5-methyl-4-phenylthiazole	0.721575	MS2 matched	191.069	32.7257	0.00361592	0.0053037	0.00484949	0.00384956	0.0085231	0.00425071	0.00506541	0.00300819	0.00365925	0.00620856	0.00422356	0.00406952	0.00448749	0.00427609	0.00385546	0.00673289	0.00376348	0.00476143	0.00285789	0.00310704	0.0041797	0.004782	0.00416903	0.00502337	0.00370498	0.00296511	0.00382667	0.00407853	0.00308338	0.00299891	0.00316448	0.00312531	0.00309302
364	D-Mannose	0.81556	MS2 matched	145.047	454.802	0.822748	0.940353	0.914601	0.925459	0.93208	0.873988	0.901538	0.7509	0.905548	0.900005	0.865952	0.883413	0.969336	0.879192	0.907177	0.868306	1.07302	0.967973	0.895281	0.92767	0.939904	0.922247	0.924511	0.909311	0.83474	1.00068	0.771112	0.893766	0.291127	0.291125	0.293849	0.30329	0.294848
382	Glutaraldehyde	0.959139	MS2 matched	83.0593	494.035	0.000924439	0.00387525	0.00218871	0.00339327	0.00371089	0.00294573	0.00283971	0.00256922	0.00439889	0.00266962	0.00211329	0.00492152	0.00390218	0.00342912	0.00284421	0.00524906	0.00597788	0.00213118	0.00247517	0.00335284	0.00367172	0.00321536	0.00603687	0.00274113	0.00381991	0.00273673	0.00497206	0.00392034	0.0428293	0.0401196	0.0384286	0.0388165	0.0400485
165	L-Threonine	0.955811	MS2 matched	118.048	427.827	0.0319537	0.0508231	0.050359	0.0463568	0.0559972	0.0566656	0.0486926	0.0381296	0.0548325	0.0496253	0.0403215	0.0592046	0.0423439	0.0474096	0.0678871	0.0469211	0.0554788	0.0541145	0.0329477	0.0514525	0.051467	0.0606542	0.0520025	0.0536208	0.0342753	0.0590206	0.0457765	0.0508917	0.22631	0.225985	0.223106	0.233182	0.227146
36	4-Pyridoxic acid	0.954649	MS2 matched	182.043	136.289	13.4156	7.92556	4.73524	8.22004	8.5387	6.60986	8.24083	5.71023	6.00191	7.0559	6.3586	4.87357	4.07729	5.67958	3.89871	4.09183	3.80755	5.28147	4.51331	3.80676	4.23327	5.70906	6.14748	4.38812	3.10362	6.89407	6.78745	5.50497	12.2251	14.1961	12.3897	12.7404	12.8878
408	Ile-Val	0.545026	MS2 matched	275.136	339.767	0.0716321	0.076426	0.0796858	0.0736518	0.0644272	0.0626974	0.07142	0.0682385	0.0664581	0.0598094	0.0583144	0.0585274	0.0707922	0.06369	0.0583184	0.0697357	0.0874976	0.0689881	0.0661992	0.0589929	0.0682886	0.0731636	0.0665193	0.0621355	0.0660549	0.0722528	0.0655522	0.067613	0.0716313	0.0715197	0.0802895	0.0671547	0.0726488
425	Leu-Phe-Arg	0.546923	MS2 matched	886.548	62.3496	0.00560352	0.018418	0.0141693	0.0197068	0.0128834	0.0131899	0.0139951	0.0239034	0.0170072	0.0079412	0.0153902	0.0107889	0.0150695	0.0150167	0.0134186	0.00999406	0.0174959	0.0195519	0.0240598	0.0111623	0.0159471	0.0247591	0.00991775	0.0299719	0.0236774	0.0182521	0.0344653	0.0235073	0.278108	0.27788	0.295634	0.285411	0.284258
400	His-Pro	0.808221	MS2 matched	235.116	195.768	0.101151	0.0319501	0.0167613	0.0191776	0.00996334	0.0431715	0.0370292	0.028817	0.018767	0.0482255	0.0449671	0.0612312	0.0389975	0.0401675	0.0571535	0.0630124	0.0383086	0.0307063	0.0126057	0.0250941	0.0378134	0.010778	0.0399601	0.0474965	0.0324494	0.0290119	0.0153498	0.0291743	0.275172	0.270953	0.285473	0.233938	0.266384
397	His-His-Arg	0.704783	MS2 matched	449.23	264.356	0.00372238	0.00475616	0.00392388	0.00428606	0.00291062	0.00425354	0.00397544	0.0037158	0.00280926	0.0039188	0.00273912	0.00427636	0.0033499	0.00346821	0.00450365	0.00431283	0.00434805	0.00388721	0.00372224	0.00397826	0.00412537	0.00464557	0.00322047	0.00540656	0.00467693	0.00305112	0.00314283	0.00402391	0.0271099	0.027886	0.0275128	0.0282255	0.0276836
150	L-Fucose-1-phosphate	0.849031	MS2 matched	243.023	484.711	0.645313	0.683539	0.453121	0.555977	0.574656	0.494844	0.567908	0.580744	0.602489	0.602313	0.568052	0.626282	0.556455	0.589389	0.625544	0.497865	0.789052	0.773516	0.507625	0.512153	0.617626	0.784906	0.509405	0.564609	0.323952	0.611325	0.518195	0.552065	0.854707	0.853904	0.845677	0.873182	0.856868
357	DL-a-Hydroxybutyric acid	0.925765	MS2 matched	105.068	180.048	0.019644	0.00990028	0.00893218	0.0149087	0.0103789	0.0153815	0.0131909	0.0133209	0.0105869	0.0082815	0.00648483	0.0169546	0.0102803	0.0109848	0.0157023	0.00767721	0.0113505	0.0221948	0.00677103	0.0255891	0.0148808	0.00834655	0.00842665	0.0156548	0.0132435	0.0035522	0.0107235	0.0099912	0.333543	0.363426	0.335627	0.293247	0.331461
477	Normorphine	0.539875	MS2 matched	272.139	292.328	0.0052209	0.00699482	0.00824425	0.00647592	0.00444853	0.00603543	0.00623664	0.00595799	0.00519511	0.00579001	0.00516466	0.00477832	0.00708415	0.00566171	0.00960555	0.00720862	0.00684345	0.00620858	0.00595144	0.0055489	0.00689442	0.00482689	0.00577727	0.00659942	0.00373203	0.00626652	0.00450144	0.00528393	0.0121964	0.011828	0.0123106	0.0123369	0.012168
273	3-Aminobutanoic acid	0.523331	MS2 matched	86.0575	173.425	0.676346	0.637154	0.464628	0.441844	0.661381	0.703728	0.597514	0.540268	0.519587	0.521086	0.556586	0.658647	0.50897	0.550857	0.619323	0.517385	0.499216	0.515463	0.490276	0.518801	0.526744	0.420388	0.585589	0.587886	0.50998	0.606074	0.419788	0.521618	0.468555	0.467918	0.472436	0.418752	0.456916
323	Arg-Ile	0.63455	MS2 matched	288.201	419.823	0.001881	0.00348717	0.00144329	0.0034969	3.15409e-05	0.00129063	0.00193842	3.25364e-05	3.20788e-05	0.00325628	0.00255705	3.20669e-05	0.00379774	0.00161796	0.00278439	0.00175206	0.000940828	0.0015065	0.00102617	0.00304026	0.0018417	0.00129025	0.00533055	0.00267802	0.00141395	3.28053e-05	0.0011747	0.00198671	0.00493364	0.00492612	0.00470419	0.00659974	0.00529092
127	Guanosine 5-monophosphate	0.535277	MS2 matched	382.047	477.098	2.11198	1.62741	1.32059	1.19187	1.62017	2.12215	1.66569	1.20914	1.11596	1.18104	1.09202	1.44057	1.58491	1.27061	2.06769	1.61872	1.34408	1.35174	1.55271	1.3444	1.54655	1.20853	2.00381	1.45192	1.87318	1.84449	1.98972	1.72861	1.67366	1.77256	1.71349	1.74362	1.72584
98	DL-lactate	0.922932	MS2 matched	89.0224	224.542	0.0507397	0.0395374	0.0464198	0.0493251	0.0490499	0.0944295	0.0549169	0.0345537	0.028769	0.0332595	0.038747	0.0420194	0.0307178	0.0346777	0.0869069	0.0440038	0.0342363	0.0470306	0.0376893	0.0366686	0.0477559	0.0437321	0.0454062	0.03445	0.0387726	0.0548484	0.0425021	0.0432852	0.10508	0.0925851	0.093517	0.0966153	0.0969493
433	L-Norleucine	0.725512	MS2 matched	173.125	300.255	0.038407	0.046794	0.0422462	0.0428818	0.0392738	0.0375216	0.0411874	0.0372955	0.0356124	0.0321877	0.0438169	0.0377367	0.0448271	0.0385794	0.0459063	0.0379137	0.0417399	0.0485925	0.0387906	0.0359628	0.0414843	0.043656	0.0377091	0.0434657	0.0332926	0.0398576	0.0359592	0.03899	0.12197	0.10717	0.108065	0.111706	0.112228
454	N.alpha.-Acetyl-L-lysine	0.941958	MS2 matched	171.112	77.5911	0.0614068	0.0602315	0.0551314	0.0508864	0.0514868	0.0538676	0.0555017	0.0542975	0.0560815	0.0516153	0.0488556	0.0542169	0.0465357	0.0519338	0.05548	0.0575535	0.0574749	0.0612448	0.0474248	0.0575898	0.056128	0.0457305	0.0549573	0.0549616	0.0470805	0.0560557	0.0485137	0.0512165	0.267248	0.27928	0.277632	0.254495	0.269664
146	L-Carnosine	0.66817	MS2 matched	225.096	477.135	0.0452435	0.0662739	0.0709464	0.0639537	0.0341334	0.0875182	0.0613448	0.0517592	0.0745813	0.0491427	0.0690777	0.0290179	0.0222283	0.0493012	0.0963961	0.0310489	0.0734556	0.0760926	0.0366847	0.0431062	0.059464	0.0417819	0.038448	0.0651025	0.0502996	0.0635393	0.0325433	0.0486191	0.890588	0.877784	0.872463	0.901336	0.885543
404	Ile-Ala	0.882141	MS2 matched	202.142	162.155	0.109849	0.126535	0.129375	0.113266	0.0775506	0.107247	0.110637	0.0703154	0.0971262	0.0919766	0.0912203	0.100991	0.0990975	0.0917879	0.140146	0.0926877	0.0664917	0.0754172	0.0709672	0.0871805	0.0888151	0.0937955	0.114517	0.121366	0.0683654	0.0710217	0.0887703	0.0929727	0.140512	0.136144	0.135242	0.13216	0.136014
259	"2,2-Dimethyl-4-pentenoic acid"	0.535365	MS2 matched	128.071	416.092	0.00161326	3.74811e-05	3.59243e-05	3.52753e-05	3.15409e-05	3.25788e-05	0.000297677	0.00194447	3.20788e-05	0.000955977	3.06096e-05	3.20669e-05	3.4716e-05	0.000504987	3.33016e-05	3.58468e-05	3.71842e-05	3.5059e-05	0.00260157	3.05824e-05	0.000462257	3.33417e-05	3.40767e-05	3.42031e-05	0.000564862	3.28053e-05	0.00144889	0.00035803	0.00269036	0.0153913	0.00704956	0.0059764	0.00777691
121	Glycine	0.992313	MS2 matched	74.0228	435.962	0.0393005	0.053803	0.0396846	0.0279828	0.0264866	0.0697003	0.0428263	0.0407609	0.043985	0.0636543	0.0339847	0.0330101	0.0407377	0.0426888	0.0884588	0.021989	0.0432354	0.0415241	0.0217761	0.0297487	0.041122	0.0429107	0.0451353	0.0509501	0.0381159	0.0342612	0.024192	0.0392609	0.127801	0.130742	0.133073	0.137989	0.132401
5	1-Deoxy-D-xylulose 5-phosphate	0.694768	MS2 matched	213.003	385.332	0.0996209	0.047654	0.0953077	0.0568651	0.0913866	0.0733643	0.0773664	0.0626124	0.0796331	0.049279	0.0489248	0.0727034	0.056556	0.0616181	0.0485716	0.0897441	0.0636345	0.0621152	0.0805076	0.0624032	0.0678294	0.0941603	0.0499617	0.0546605	0.0672815	0.087914	0.0809971	0.0724959	0.0634369	0.070195	0.0720782	0.0748941	0.070151
70	Biliverdin	0.892348	MS2 matched	581.233	288.543	0.00664771	0.00757414	0.011494	0.0155861	0.0115448	0.0157359	0.0114304	0.0119691	0.0123156	0.00386142	0.00959488	0.0077784	0.0081826	0.00895033	0.0129741	0.0078884	0.00487076	0.00533255	0.0104523	0.010143	0.00861018	0.0113662	0.00778394	0.00372671	0.00659545	0.00995901	0.00967021	0.00818359	0.0564735	0.0509609	0.0553837	0.058872	0.0554225
239	"1,2-Di-(9Z-octadecenoyl)-sn-glycero-3-phosphocholine"	0.786654	MS2 matched	786.591	193.923	19.6389	24.1007	16.0086	32.9137	12.4644	9.88587	19.1687	27.2316	22.6403	23.744	21.0062	13.1463	27.37	22.5231	25.4725	17.1447	16.9785	28.7187	21.3534	14.2503	20.653	28.2888	26.6599	16.9927	34.4658	25.7325	23.1692	25.8848	11.4771	11.7458	12.0291	8.85001	11.0255
554	Trp-Pro-Arg	0.852154	MS2 matched	458.257	203.066	0.000286588	0.00137424	0.00106502	0.00138836	0.000422847	0.000928503	0.000910926	0.00129148	0.000711686	3.12106e-05	0.000229456	0.000724824	3.4716e-05	0.000503895	0.00280549	0.00207578	0.000633187	3.5059e-05	0.00120607	3.05824e-05	0.00113103	0.00172722	0.000972273	3.42031e-05	0.00174386	0.00096405	0.00225103	0.00128211	0.017986	0.0193969	0.0145267	0.0190025	0.017728
355	DL-.beta.-Homoleucine	0.797223	MS2 matched	146.116	78.4875	0.228725	0.434287	0.319585	0.198642	0.264478	0.223536	0.278209	0.273859	0.200718	0.209737	0.302106	0.316953	0.217115	0.253415	0.668794	0.26872	0.228813	0.22407	0.164493	0.382167	0.322843	0.250815	0.296515	0.277531	0.18501	0.214918	0.201818	0.237768	0.775899	0.775335	0.774795	0.700634	0.756666
307	Adenylyl(3'-5')cytidine	0.633127	MS2 matched	573.139	415.966	3.3605e-05	0.00107447	0.00118498	0.00297493	0.00144983	3.25788e-05	0.00112507	3.25364e-05	3.20788e-05	3.12106e-05	3.06096e-05	3.20669e-05	0.00795203	0.00135176	3.33016e-05	0.00366537	0.00300436	3.5059e-05	0.00170681	3.05824e-05	0.00141258	0.00113246	3.40767e-05	3.42031e-05	3.11351e-05	3.28053e-05	3.07816e-05	0.00021591	0.00758953	0.0113968	0.0122059	0.0127037	0.010974
195	Phenylacetylglycine	0.890059	MS2 matched	192.064	217.18	5.79338	3.496	4.59645	4.01663	5.2822	5.53049	4.78586	9.61531	4.45296	4.78948	9.62018	5.3978	4.34475	6.37008	4.415	4.30073	2.67789	5.15643	3.36752	7.19302	4.51843	7.34148	6.67358	2.59021	2.58044	4.09825	8.27603	5.26	5.27866	5.36411	5.27439	5.35476	5.31798
209	Sebacic acid	0.883694	MS2 matched	201.11	362.561	0.00664723	0.0028338	0.0019711	0.00481183	0.00393381	0.00541571	0.00426891	0.00949605	0.00558067	0.00606285	0.00451029	0.00792293	0.002981	0.0060923	0.00477422	0.00446916	0.00645486	0.00529867	0.00337561	0.00817765	0.00542503	0.00448787	0.00446816	0.00446238	0.0062119	0.00328377	0.00454952	0.00457727	0.831663	0.716067	0.781883	0.77618	0.776449
249	1-Methyladenosine	0.922228	MS2 matched	282.117	372.66	0.885876	0.750881	0.865433	0.774585	0.939824	0.94384	0.860073	0.920971	0.854088	0.713988	0.826178	0.973797	0.961031	0.875009	0.586281	0.96968	0.948517	0.93799	0.982751	0.934177	0.893232	0.904927	0.755413	0.787798	0.86652	0.899176	0.912269	0.85435	0.616943	0.653167	0.641947	0.653571	0.641407
462	N-Acetyl-D-glucosamine	0.946079	MS2 matched	204.084	456.195	4.56052	3.69905	4.48095	3.51959	4.2384	4.87034	4.22814	3.47447	3.43073	4.08435	2.65394	5.22441	4.28926	3.85953	3.83471	4.66537	3.77255	3.30906	4.85156	4.56936	4.1671	3.95764	4.97791	3.85639	4.66364	4.77678	4.09395	4.38772	0.974017	0.959696	0.98249	1.00149	0.979423
565	Valeric acid	0.587834	MS2 matched	102.053	132.906	0.193325	0.52929	0.652536	0.222353	0.212628	0.19474	0.334145	0.236038	0.174584	0.0910285	0.331757	0.417383	0.156997	0.234631	0.848131	0.236993	0.136078	0.234685	0.130063	0.405825	0.331963	0.147805	0.391848	0.274246	0.234046	0.268548	0.460629	0.296187	0.245355	0.245277	0.252813	0.221313	0.24119
225	Uridine	0.652431	MS2 matched	225.032	126.748	0.384313	0.378148	0.328624	0.33593	0.345349	0.409688	0.363675	0.386101	0.396575	0.377047	0.303256	0.33343	0.293518	0.348321	0.380466	0.407459	0.371571	0.371031	0.337626	0.400502	0.378109	0.432912	0.402811	0.357364	0.292215	0.322981	0.352715	0.360167	1.42533	1.39955	1.42345	1.48516	1.43337
177	N-Acetyl-L-glutamate	0.608263	MS2 matched	188.053	413.571	0.00502687	0.0148722	0.0145405	0.0106907	0.0082581	0.0118962	0.0108808	0.00900061	0.0112204	0.00628751	0.00855052	0.00831219	0.0106629	0.00900568	0.0171979	0.0081264	0.011487	0.0101194	0.0119672	0.00815063	0.0111748	0.00477557	0.00802367	0.00613034	0.00680595	0.00938057	0.0114838	0.00776664	0.0976361	0.103253	0.103071	0.108982	0.103236
197	Phosphatidylethanolamine	0.586344	MS2 matched	746.553	200.155	0.0985483	0.137714	0.087544	0.154078	0.0713357	0.118508	0.111288	0.123219	0.116152	0.0964733	0.113377	0.0932552	0.137778	0.113376	0.124194	0.105658	0.106582	0.127975	0.112668	0.127763	0.117473	0.141754	0.14325	0.104465	0.157208	0.120673	0.102111	0.128244	0.15778	0.155156	0.155753	0.164389	0.158269
340	D-(+)-Melibiose	0.927816	MS2 matched	360.133	439.832	40.162	44.897	45.8998	41.6647	43.0986	43.8105	43.2554	40.9658	41.7328	41.1099	38.3283	41.9208	47.1861	41.874	45.6404	42.784	50.72	44.5718	41.2663	37.6592	43.7736	40.5968	44.5456	40.9386	35.2411	42.4506	42.7526	41.0875	8.45703	8.65792	8.88362	8.8597	8.71457
274	3-Aminopyridine	0.784227	MS2 matched	95.0588	495.156	0.0120337	0.0139884	0.011831	0.0161285	0.0147855	0.01415	0.0138195	0.0141349	0.0193244	0.0162209	0.0186827	0.0156433	0.0202481	0.0173757	0.0102351	0.014223	0.0152601	0.020134	0.017732	0.0176793	0.0158773	0.0135944	0.012222	0.0174737	0.0147058	0.0158666	0.0189819	0.015474	0.373073	0.351751	0.35882	0.36688	0.362631
343	Deoxyadenosine	0.998736	MS2 matched	252.104	197.301	0.0511	0.0408273	0.0461952	0.0402802	0.0403851	0.0636981	0.047081	0.0400723	0.0211469	0.0405967	0.049892	0.0684682	0.0333006	0.0422461	0.0524016	0.0330309	0.0512732	0.0408245	0.0246928	0.0465797	0.0414671	0.0244156	0.066006	0.0407129	0.0403709	0.0260626	0.0420279	0.0399326	1.35444	1.24887	1.26057	1.1906	1.26362
524	Serotonin	0.753105	MS2 matched	177.1	304.267	0.00782555	0.0116647	0.00663586	0.00896119	0.00809717	0.00978328	0.00882796	0.00888259	0.00509057	0.009324	0.00719782	0.00887005	0.00722793	0.0077655	0.00573646	0.0105933	0.00726098	0.00954135	0.00910779	0.00733094	0.00826181	0.0082682	0.00419659	0.00604354	0.00706505	0.00802556	0.00807582	0.00694579	0.0356292	0.0356038	0.035913	0.0371397	0.0360714
362	DL-Norvaline	0.561858	MS2 matched	159.111	326.288	0.388313	0.17658	0.656673	0.160832	0.12141	0.36969	0.31225	0.0591095	0.223864	0.402973	0.177062	0.243017	0.148789	0.209136	1.13057	0.223021	0.332202	0.202246	0.230364	0.126199	0.3741	0.259477	0.350447	0.175185	0.26891	0.390051	0.142591	0.264443	0.543643	0.558519	0.583291	0.577344	0.565699
447	Malonic acid	0.975334	MS2 matched	105.032	246.907	0.534849	0.38269	0.497848	0.430788	0.408712	0.49397	0.458143	0.537519	0.524934	0.337071	0.68725	0.568554	0.440741	0.516011	0.296583	0.550041	0.269468	0.458932	0.384504	0.474009	0.405589	0.573691	0.615822	0.30102	0.234232	0.456269	0.70513	0.481027	0.334901	0.324881	0.319794	0.338961	0.329634
321	Arachidonoylthio-PC	0.558104	MS2 matched	784.537	80.39	0.0637012	0.0670344	0.0902618	0.0742083	0.078043	0.084981	0.0763716	0.135916	0.0609284	0.0768	0.0807023	0.0556403	0.0825972	0.0820974	0.08083	0.0858454	0.0642478	0.100255	0.0867794	0.0661416	0.0806833	0.102558	0.0800645	0.0830536	0.102099	0.0960067	0.0835873	0.0912282	0.60882	0.587227	0.556859	0.53857	0.572869
353	Dimethyloxallylglycine	0.594493	MS2 matched	140.036	66.125	0.0477255	0.00562906	0.00386961	0.00528224	0.00399323	0.109451	0.029325	0.00555634	0.00322132	0.00602371	0.00375309	0.00335812	0.00668884	0.0047669	0.0100713	0.0149638	0.0086934	0.0141857	0.00430597	0.00961565	0.010306	0.00739786	0.0700829	0.018398	0.0250982	0.00270345	0.00370499	0.0212309	0.00442921	0.00513774	0.00469191	0.0207664	0.00875633
161	L-Pipecolic acid	0.91839	MS2 matched	128.07	367.039	0.0112462	0.015462	0.0129331	0.017822	0.00894235	0.0212844	0.014615	0.0105457	0.0277135	0.008164	0.00780384	0.011564	0.0216842	0.0145792	0.0155659	0.0111808	0.0249247	0.00949898	0.0131486	0.0106994	0.0141697	0.0137042	0.00824811	0.0180941	0.0148528	0.0181825	0.00758403	0.0134443	0.0683512	0.0675	0.0700219	0.0644762	0.0675873
140	Isobutyrylglycine	0.529128	MS2 matched	144.065	281.005	0.0632007	0.0766253	0.0658716	0.0493854	0.0340991	0.0872254	0.0627346	0.0476151	0.0638944	0.10069	0.048871	0.0441036	0.0424501	0.0579374	0.116448	0.025394	0.0465142	0.0499626	0.0238888	0.0311596	0.0488945	0.0579297	0.0658059	0.0893568	0.0468978	0.0387931	0.0384356	0.0562031	0.238175	0.224031	0.236403	0.246737	0.236336
151	L-Glutamate	0.93085	MS2 matched	146.044	432.103	1.05954	1.76271	1.50948	2.43044	2.0299	4.23812	2.1717	1.45264	2.16358	3.49952	1.05761	2.33136	1.40619	1.98515	2.7677	1.68291	3.17294	2.34599	1.45343	1.85205	2.2125	1.61376	1.89926	1.46341	2.27969	2.57728	1.40249	1.87265	1.65035	1.53229	1.5695	1.54332	1.57386
368	Edaravone	0.674286	MS2 matched	192.1	310.012	0.0400601	0.0489945	0.0438153	0.0319679	0.0386612	0.0363823	0.0399802	0.0367287	0.030148	0.0388321	0.0399174	0.035785	0.0375889	0.0365	0.03691	0.0413438	0.0389398	0.0396531	0.0375919	0.0297217	0.0373601	0.0378607	0.034832	0.0350507	0.034708	0.0339975	0.0397822	0.0360385	0.229183	0.218988	0.218228	0.22551	0.222977
495	Phytanic acid	0.543516	MS2 matched	354.33	49.0225	0.306827	0.291431	0.32515	0.399836	0.222828	0.250289	0.299393	0.261213	0.430685	0.240098	0.238101	0.251778	0.299198	0.286845	0.301621	0.265997	0.227999	0.266363	0.376757	0.746032	0.364128	0.339034	0.220795	0.368065	0.742343	0.315366	0.247554	0.372193	0.287501	0.284336	0.293841	0.285065	0.287686
24	2-Thiocytidine	0.686971	MS2 matched	258.051	249.768	0.233756	0.336334	0.310242	0.357333	0.256061	0.386389	0.313353	0.33659	0.24786	0.269898	0.291557	0.272424	0.324162	0.290415	0.242872	0.311638	0.360076	0.304677	0.270031	0.249098	0.289732	0.31538	0.284202	0.323451	0.354502	0.34977	0.246659	0.312328	1.92074	1.9345	1.95241	1.97239	1.94501
344	D-Erythrose 4-phosphate	0.848153	MS2 matched	199.999	285.288	0.0338501	0.0405897	0.039276	0.0438488	0.0328361	0.0358549	0.0377093	0.0398495	0.0385108	0.0299429	0.0316472	0.0337638	0.0382059	0.03532	0.0319835	0.041676	0.0432494	0.0367622	0.0313096	0.030213	0.0358656	0.0399008	0.0392534	0.0350458	0.0350665	0.0320308	0.0353004	0.0360996	0.0324696	0.0333859	0.0356113	0.0328568	0.0335809
501	Pro-Arg	0.70711	MS2 matched	272.171	528.527	0.00553294	0.0044858	0.00382147	0.00416146	0.00400008	0.00351051	0.00425205	0.00266915	0.00505357	0.0050199	0.00738571	0.00743744	0.005653	0.00553646	0.00542537	0.00294524	0.00295224	0.00688164	0.00307521	0.00633301	0.00460212	0.00236244	0.00520341	0.00467068	0.00621701	0.00280356	0.00643487	0.00461533	0.0181381	0.019194	0.0201056	0.0199653	0.0193507
206	Retinene	0.961111	MS2 matched	283.175	55.019	0.239186	0.377357	0.333916	0.561982	0.344365	0.285404	0.357035	0.374505	0.885708	0.256052	0.394437	0.295804	0.308141	0.419108	0.523879	0.320191	0.293881	0.432593	0.469264	0.882752	0.487093	0.366444	0.32864	0.553987	0.950532	0.543694	0.357763	0.516843	0.914481	0.947277	0.922035	0.883711	0.916876
381	Genistein	0.825193	MS2 matched	271.061	33.0967	0.0107521	0.00827899	0.00902553	0.00593887	0.00599802	0.00502471	0.00750303	0.00811124	0.00625586	0.00732493	0.00930626	0.00516087	0.00481886	0.00682967	0.0102762	0.00630068	0.00469738	0.00575949	0.00448603	0.00701378	0.00642227	0.00526294	0.00684149	0.00426185	0.00368463	0.00488486	0.00576853	0.00511738	0.00720257	0.00719339	0.00713965	0.00645672	0.00699808
302	Acetylglycine	0.828176	MS2 matched	118.058	416.919	0.085554	0.159283	0.124136	0.129129	0.106493	0.133381	0.122996	0.131759	0.11409	0.127475	0.114037	0.127611	0.102229	0.119534	0.12027	0.120021	0.151753	0.144331	0.107145	0.0963783	0.123316	0.124232	0.120783	0.105367	0.111282	0.0989453	0.0975865	0.109699	0.225832	0.229259	0.244844	0.239201	0.234784
318	Anthranilic acid	0.664768	MS2 matched	120.054	62.4254	0.0438055	0.0360519	0.0267763	0.0310411	0.0150336	0.194368	0.0578461	0.0274443	0.0153701	0.0417111	0.0486547	0.0529541	0.085966	0.0453501	0.036997	0.103895	0.0309021	0.0543339	0.0539343	0.0525391	0.0554336	0.0162051	0.0492017	0.0367371	0.0243007	0.0134836	0.027689	0.0279362	0.0374715	0.0353987	0.0397673	0.0356277	0.0370663
432	L-Leucine	0.538183	MS2 matched	132.099	339.646	26.5009	31.9705	27.2788	31.7548	27.1579	32.7668	29.5716	32.583	34.0121	24.3391	25.0641	27.4718	26.6321	28.3504	31.9808	28.5694	30.702	28.5026	30.2217	24.1008	29.0129	27.8081	31.8631	29.1302	29.6435	28.0184	21.7216	28.0308	31.6949	32.2019	29.3314	32.7268	31.4888
531	Stachyose	0.98067	MS2 matched	667.223	452.325	0.602432	0.833321	0.768166	0.756229	0.719235	0.718499	0.73298	0.489989	0.663516	0.699418	0.699659	0.743538	0.766265	0.677064	0.702883	0.653317	0.882027	0.705647	0.753699	0.652358	0.724989	0.724796	0.740393	0.659784	0.638342	0.805744	0.670319	0.706563	0.0396162	0.0392934	0.0379837	0.0341784	0.0377679
89	Deoxyinosine	0.984722	MS2 matched	251.075	239.829	0.0509028	0.0548613	0.0524508	0.0517851	0.0464351	0.04268	0.0498525	0.0501522	0.044129	0.0438854	0.0392462	0.0459853	0.0523412	0.0459566	0.0457085	0.0585681	0.0500605	0.0617033	0.0462898	0.0520021	0.0523887	0.039109	0.0446181	0.0489474	0.0400276	0.0545462	0.0444715	0.0452866	0.500266	0.565799	0.503948	0.452443	0.505614
365	Dopamine	0.634235	MS2 matched	136.073	378.743	0.00326562	0.00452223	0.00518453	0.00551254	0.00309758	0.00881296	0.00506591	0.0121345	0.00344625	0.00457963	0.00270027	0.00503678	0.00247688	0.00506238	0.00464969	0.00731377	0.00594696	0.00352248	0.00646912	0.00209963	0.00500028	0.00248485	0.00265684	0.00392648	0.00359218	0.00947568	0.00555855	0.00461577	0.1036	0.111888	0.100329	0.107983	0.10595
426	Leu-Trp	0.893055	MS2 matched	318.178	239.416	0.0145987	0.00942692	0.00733611	0.00407819	0.0113874	0.0160796	0.0104845	0.00522489	0.00458478	0.0163711	0.00636004	0.00555489	0.0197258	0.00963692	0.00918296	0.010393	0.0495579	0.00529911	0.00619404	0.00464102	0.0142113	0.0004771	0.00641847	0.0112081	0.00185754	0.00779854	0.00536782	0.00552126	0.0900531	0.0706028	0.0711664	0.0723256	0.076037
90	D-Galactarate	0.726911	MS2 matched	191.018	434.326	0.0129905	0.0147766	0.0148951	0.0146533	0.0121004	0.0156327	0.0141748	0.0124602	0.00738693	0.0104487	0.014128	0.01456	0.0197747	0.0131264	0.0149441	0.0094594	0.0113758	0.0117789	0.0136464	0.0100403	0.0118741	0.0127769	0.0136568	0.0141595	0.0142184	0.00890507	0.010803	0.0124199	0.00920699	0.00745564	0.00769147	0.00747262	0.00795668
469	"NG,NG-dimethyl-L-arginine"	0.755103	MS2 matched	203.147	536.719	0.318317	0.407563	0.39102	0.321264	0.285727	0.412732	0.356104	0.450224	0.403434	0.493211	0.371351	0.487475	0.428514	0.439035	0.398638	0.372841	0.362377	0.43549	0.313852	0.360374	0.373929	0.311072	0.399374	0.443183	0.400159	0.284765	0.34728	0.364306	0.383787	0.421378	0.378358	0.39167	0.393798
488	Phe-Arg-Arg	0.642768	MS2 matched	955.568	242.629	0.000142398	0.00623078	0.00168528	0.0103242	0.15634	0.0358964	0.0351031	0.000541293	0.0353376	0.0314172	0.00101802	0.000801635	0.00591747	0.0125055	0.0330546	0.00199248	0.0934808	0.00350218	0.00307644	0.0597564	0.0324771	0.0279196	0.00119577	0.0816782	0.18844	0.00609095	0.00085205	0.0510295	0.0363759	0.0374339	0.0355038	0.0381203	0.0368585
134	Hydroxyisocaproic acid	0.96149	MS2 matched	131.068	155.558	0.0817225	0.101836	0.0669548	0.0752803	0.0640491	0.0870791	0.0794869	0.0721071	0.109304	0.0569697	0.062121	0.0938012	0.14602	0.0900538	0.0940267	0.104041	0.0709088	0.0751213	0.0585413	0.0797692	0.0804013	0.0836194	0.0992756	0.111899	0.0809764	0.0742557	0.0630988	0.0855209	6.13642	6.31538	6.1883	6.39434	6.25861
229	Xanthine	0.642298	MS2 matched	151.022	121.949	0.112506	0.115832	0.110022	0.113483	0.0847292	0.108477	0.107508	0.0849161	0.108494	0.100186	0.10024	0.092744	0.113761	0.100057	0.122377	0.11364	0.133046	0.12828	0.108034	0.0912449	0.116104	0.109656	0.126885	0.115758	0.0995256	0.106141	0.0939737	0.108656	1.36723	1.41292	1.36203	1.42519	1.39184
200	Propionylglycine	0.766572	MS2 matched	130.039	350.9	0.273102	0.433965	0.307677	0.302962	0.240464	0.933994	0.415361	0.233326	0.287843	0.54361	0.150562	0.285242	0.31364	0.302371	0.592886	0.204831	0.499862	0.290007	0.226701	0.223944	0.339705	0.205632	0.243606	0.329077	0.25694	0.364972	0.16159	0.260303	5.68772	5.68128	5.79884	5.9916	5.78986
463	N-Acetyl-D-lactosamine	0.91896	MS2 matched	366.135	413.463	0.153686	0.153466	0.12411	0.115047	0.111849	0.193048	0.141868	0.0619603	0.134637	0.157771	0.196012	0.145394	0.185175	0.146825	0.188172	0.134659	0.148677	0.143377	0.129131	0.0922445	0.139377	0.119383	0.152803	0.154073	0.0940977	0.130712	0.121314	0.12873	0.084595	0.0982503	0.0991654	0.0948538	0.0942161
497	"Piperazine-N,N'-bis(2-hydroxypropanesulfonic acid)"	0.934777	MS2 matched	363.085	340.222	60.1096	55.091	64.5907	61.1926	60.3788	62.1625	60.5875	64.9429	60.0602	49.5714	52.699	68.0746	63.5069	59.8092	40.7488	67.2863	74.4266	68.5715	64.5255	59.2471	62.4676	63.6217	50.4292	59.0577	59.4278	65.2852	60.5121	59.7223	88.2252	85.1639	89.9699	90.7721	88.5328
367	D-Proline	0.990671	MS2 matched	116.069	387.462	1.17792	0.603262	1.19391	0.6648	0.518317	1.33564	0.915642	1.08089	0.681804	0.925403	0.717968	1.04179	0.764839	0.868782	1.39881	0.578874	0.683072	0.675938	0.48781	0.713543	0.756341	0.48059	1.01985	0.502365	0.62839	0.896021	0.580684	0.684651	2.55043	2.31655	2.46656	2.62274	2.48907
513	Pyridoxine	0.921007	MS2 matched	170.069	141.099	0.138767	0.153526	0.350809	0.118961	0.359299	0.127193	0.208092	0.114694	0.383945	0.118097	0.120737	0.139118	0.138873	0.169244	0.132312	0.143115	0.141826	0.138676	0.190619	0.130868	0.146236	0.25858	0.121993	0.137058	0.113671	0.337331	0.272687	0.206887	0.745506	0.780883	0.751626	0.69377	0.742946
138	Indoxyl sulfate	0.965451	MS2 matched	211.997	74.7799	5.15726	8.22041	3.57883	3.38202	3.67733	5.61197	4.93797	5.17165	6.50116	4.21381	4.88659	4.04187	4.52161	4.88945	5.83607	4.39465	3.0253	3.35093	4.49928	6.24923	4.55924	6.18823	4.44419	4.41329	2.10884	3.70101	4.88721	4.29046	28.7782	28.792	29.8548	30.4356	29.4651
349	Diacetyl	0.94686	MS2 matched	87.0417	52.0434	0.0851377	0.0670278	0.0975525	0.0629501	0.0761279	0.091101	0.0799828	0.0474913	0.0024648	0.0571117	0.0733059	0.0618015	0.0797342	0.0536516	0.063908	0.0858679	0.0778453	0.0887511	0.0631371	0.00565684	0.0641944	0.0686901	0.0895577	0.00236649	0.0206402	0.0807517	0.0562089	0.0530358	0.272758	0.237537	0.252169	0.259718	0.255545
92	D-glucosamine 6-phosphate	0.990847	MS2 matched	280.032	530.438	0.227012	0.201666	0.240694	0.149918	0.316681	0.168502	0.217412	0.185016	0.224755	0.272246	0.178575	0.154603	0.293134	0.218055	0.160284	0.239374	0.387874	0.251598	0.248255	0.191515	0.246483	0.16637	0.305056	0.196688	0.259948	0.259711	0.141392	0.221527	0.039225	0.039184	0.0472881	0.0408688	0.0416415
377	2-butoxy-Ethanol	0.745726	MS2 matched	163.057	357.202	0.310544	0.334936	0.366081	0.331543	0.288442	0.304992	0.322756	0.279785	0.315862	0.297696	0.275396	0.308986	0.328579	0.301051	0.341882	0.319784	0.316826	0.31988	0.325825	0.280663	0.317477	0.288641	0.318336	0.33831	0.274753	0.330689	0.304139	0.309145	0.346625	0.362683	0.375167	0.361032	0.361377
278	3-Hydroxy-L-kynurenine	0.594612	MS2 matched	207.058	56.5609	0.285135	0.314131	0.409231	0.132549	0.376015	0.379526	0.316098	0.489214	0.392084	0.277147	0.357358	0.345596	0.289269	0.358445	0.31855	0.228652	0.291413	0.28788	0.16446	0.28559	0.262758	0.292572	0.415535	0.344529	0.11688	0.460942	0.201111	0.305262	0.243174	0.239552	0.241813	0.207632	0.233043
474	N-Oleoylethanolamine	0.849573	MS2 matched	326.299	59.0065	0.0849407	0.12638	0.122333	0.173591	0.0481834	0.0824112	0.106306	0.0813626	0.0991872	0.070548	0.110875	0.101754	0.119971	0.097283	0.157551	0.0831105	0.0859076	0.0873199	0.0762926	0.178706	0.111481	0.115838	0.108352	0.145588	0.277844	0.0789607	0.0590667	0.130942	0.373784	0.367124	0.369883	0.370857	0.370412
235	.alpha.-D-(+)-Talose	0.710248	MS2 matched	163.057	526.611	6.60619	7.29544	7.86697	6.72499	6.41142	6.87174	6.96279	5.88026	6.80738	6.34176	5.84351	6.67288	7.49447	6.50671	7.12956	7.23046	7.77986	7.33303	7.14621	5.95647	7.09593	6.34399	6.77728	6.10723	6.41826	6.76367	6.64182	6.50871	2.13434	2.17695	2.15233	2.22426	2.17197
384	Glycerol 3-phosphate	0.595259	MS2 matched	173.02	388.317	0.0618924	0.0182553	0.0425817	0.0243947	0.0511815	0.0262731	0.0374298	0.00418957	0.0367504	0.0183723	0.0249855	0.0321566	0.0213109	0.0229609	0.0161857	0.0507336	0.0213985	0.0220346	0.0370798	0.0237684	0.0285334	0.0473028	0.018083	0.0165361	0.0272216	0.035533	0.0410832	0.03096	0.0159961	0.0159724	0.0161311	0.0152483	0.015837
183	Nicotinamide ribotide	0.503914	MS2 matched	355.036	472.485	0.10832	0.0583351	0.0791548	0.0788676	0.0763824	0.0666613	0.0779535	0.0616428	0.0903883	0.0545066	0.0680719	0.0552829	0.0664187	0.0660519	0.060378	0.0861409	0.0593062	0.0667295	0.0753171	0.0670034	0.0691458	0.0785327	0.0610698	0.0680455	0.0507236	0.0740691	0.0831039	0.0692574	0.0967614	0.101253	0.0937927	0.0865602	0.0945917
217	Thymidine	0.885059	MS2 matched	241.028	171.789	2.33555	2.38263	2.09694	1.58889	2.08599	3.35882	2.30813	2.32769	3.42331	2.27681	1.92631	2.94692	1.8871	2.46469	2.23881	1.45938	1.74174	2.4196	2.82445	4.60654	2.54842	2.25565	3.59821	2.55866	1.80159	4.73531	3.32277	3.04536	6.03474	6.08711	5.98438	6.24846	6.08867
537	Taurolithocholic acid	0.501039	MS2 matched	466.269	68.2591	0.112409	0.143956	0.138088	0.175346	0.0962061	0.0814025	0.124568	0.16098	0.164496	0.096298	0.130389	0.0879974	0.126126	0.127714	0.163769	0.102549	0.0450652	0.139258	0.101988	0.262234	0.135811	0.101825	0.114771	0.16012	0.299508	0.146023	0.0806503	0.150483	0.268008	0.260305	0.258418	0.261413	0.262036
193	Pepstatin A	0.660391	MS2 matched	684.455	201.936	0.0971917	0.133743	0.205257	0.150772	0.246745	0.141293	0.1625	0.187372	0.198689	0.0604949	0.13173	0.111401	0.118137	0.134638	0.0851763	0.20797	0.140223	0.131664	0.133081	0.148964	0.14118	0.282434	0.0936804	0.192789	0.109659	0.238044	0.214559	0.188527	0.0958148	0.0890608	0.106023	0.100847	0.0979362
303	Adenine	0.777753	MS2 matched	136.059	221.168	0.0392311	0.0512638	0.0415647	0.035306	0.0356561	0.0419099	0.0408219	0.0321164	0.0459365	0.0565194	0.0368841	0.0434587	0.0517681	0.0444472	0.0398134	0.0498791	0.0698791	0.0413899	0.0342151	0.0393724	0.0457582	0.0434967	0.0354869	0.0719831	0.0397616	0.0323673	0.0544345	0.046255	1.0102	1.04901	1.0361	0.939586	1.00872
558	Tyr-Ile	0.617459	MS2 matched	295.156	270.901	0.0467149	0.0379837	0.0285889	0.0346667	0.0308996	0.0266252	0.0342465	0.0246962	0.0234223	0.0240302	0.0465195	0.0287132	0.0453756	0.0321262	0.0443713	0.0370853	0.0354026	0.0287459	0.0244333	0.0229738	0.0321687	0.024131	0.0255689	0.0230946	0.0223042	0.0399662	0.0190001	0.0256775	0.0603291	0.0567152	0.0572011	0.0551501	0.0573489
130	Hexanoylglycine	0.662564	MS2 matched	194.064	238.628	0.0852118	0.0611854	0.0648888	0.0565665	0.0777216	0.0751376	0.0701186	0.136099	0.0761747	0.0744627	0.138597	0.0937321	0.0587872	0.0963089	0.0703866	0.0692057	0.0439531	0.07791	0.0609112	0.091451	0.0689696	0.0929881	0.0872919	0.0422868	0.0384659	0.0706641	0.110612	0.0737181	0.0682074	0.0734711	0.0834002	0.0591112	0.0710475
417	L-Aspartyl-L-phenylalanine	0.71058	MS2 matched	281.111	384.925	0.0109595	0.00515437	0.00744331	0.00585034	0.00548562	0.00765482	0.00709132	0.00233426	0.00724594	0.00787843	0.00560677	0.00391554	0.00576253	0.00545725	0.00813676	0.00447996	0.00868214	0.00618126	0.00611673	0.00511218	0.0064515	0.00623992	0.0110356	0.00400404	0.00345588	0.00661454	0.00543145	0.00613023	0.0152121	0.014727	0.0153263	0.0158127	0.0152695
492	Phenyllactic acid	0.762961	MS2 matched	131.047	238.389	0.0514186	0.0468899	0.0414085	0.0309835	0.014742	0.0626427	0.0413475	0.0328661	0.0368103	0.0521908	0.0290581	0.0234571	0.0265485	0.0334885	0.0468551	0.0324992	0.0161096	0.0322991	0.0184583	0.0215922	0.0279689	0.0319144	0.0364491	0.030122	0.0174062	0.0345252	0.0300187	0.0300726	0.070452	0.064005	0.0709347	0.0671165	0.068127
366	D-Pipecolinic acid	0.942862	MS2 matched	171.111	340.372	0.0226052	0.0246034	0.0276658	0.0243493	0.0237072	0.0277176	0.0251081	0.0285149	0.0254612	0.0306537	0.0250456	0.0285229	0.0287895	0.0278313	0.021537	0.0304675	0.0278734	0.0270182	0.030414	0.0248882	0.027033	0.0320141	0.0265257	0.0226366	0.0294454	0.0340734	0.0266937	0.0285648	0.0703817	0.0724085	0.0709028	0.0657724	0.0698663
110	Flavin mononucleotide	0.584591	MS2 matched	455.098	48.5431	0.0180444	0.0102222	0.0202948	0.00724164	0.0244748	0.00688462	0.0145271	0.0195503	3.20788e-05	0.00579544	0.0116523	0.0165416	0.00429532	0.00964451	0.0243454	0.00161127	0.0110131	0.0132444	0.0218045	3.05824e-05	0.0120082	0.0327277	0.0221234	0.0116127	0.0110382	0.0150785	0.0152227	0.0179672	0.0960492	0.255262	0.275203	0.282385	0.227225
334	Citrate	0.799768	MS2 matched	210.058	536.656	0.177788	0.339973	0.252183	0.210309	0.221559	0.344601	0.257736	0.258703	0.194415	0.261176	0.296613	0.338122	0.294244	0.273879	0.248943	0.234044	0.310101	0.389295	0.227254	0.163237	0.262146	0.196027	0.328585	0.169555	0.239203	0.236814	0.15415	0.220723	0.0482085	0.0582863	0.0562687	0.0586353	0.0553497
144	L-Alanine	0.802793	MS2 matched	88.0377	429.197	1.04664	1.14458	0.790436	0.643043	0.995743	1.20775	0.971366	0.810277	1.38698	1.02557	0.840745	0.957596	0.779424	0.966765	1.48853	0.812909	0.879295	0.831697	0.846995	0.684416	0.923973	0.83803	1.0197	1.05529	0.822289	0.88637	0.771073	0.898793	1.11443	1.12014	1.17036	1.11867	1.1309
419	L-Carnitine	0.706611	MS2 matched	162.11	370.995	43.1332	20.2814	48.0316	37.2328	36.0853	19.7647	34.0882	31.137	30.2642	21.1292	30.8324	31.4617	40.3317	30.8594	25.1368	40.7644	35.3815	35.105	50.8066	26.0786	35.5455	39.2288	33.262	32.609	37.5767	42.0976	38.6276	37.2336	23.0508	23.7348	23.0951	23.1633	23.261
533	Tamoxifen	0.658567	MS2 matched	372.215	197.639	0.00407068	0.00375455	0.015754	0.00527853	0.00191056	0.0076872	0.00640925	0.00482433	0.345302	0.00463263	0.00539334	0.129972	0.0060671	0.0826984	0.00340411	0.00934283	0.0081095	0.0149406	0.00258749	0.00468129	0.00717763	0.00129301	0.00428346	0.00658232	0.0029051	0.00169132	0.00446521	0.00353674	0.0669988	0.0564534	0.0610054	0.0626091	0.0617667
525	Ser-Ser-Arg	0.559502	MS2 matched	349.171	127.863	0.0236646	0.0223358	0.0199891	0.017616	0.0151865	0.0178632	0.0194425	0.0200973	0.0254108	0.0193037	0.0247474	0.0379693	0.0210192	0.024758	0.0202439	0.0195441	0.0177286	0.0239641	0.019091	0.025911	0.0210804	0.0145323	0.0184088	0.0210878	0.0258768	0.0181011	0.0173229	0.0192216	0.351346	0.351252	0.345559	0.425947	0.368526
248	1-Hexadecyl-sn-glycero-3-phosphocholine	0.618768	MS2 matched	482.345	251.299	0.152449	0.156589	0.293445	0.385217	1.19468	0.351817	0.422366	0.194129	0.375347	0.386304	0.249659	0.188198	0.233573	0.271202	0.296277	0.354418	1.12166	0.170619	0.322168	0.35908	0.43737	0.565356	0.148068	0.595271	0.691616	0.494779	0.393246	0.481389	1.29125	1.23586	1.24759	1.24145	1.25404
351	Dihydrouracil	0.815585	MS2 matched	137.025	347.461	0.00157352	3.74811e-05	3.59243e-05	3.52753e-05	3.15409e-05	3.25788e-05	0.000291053	3.25364e-05	3.20788e-05	3.12106e-05	3.06096e-05	3.20669e-05	3.4716e-05	3.22031e-05	0.000767923	3.58468e-05	3.71842e-05	3.5059e-05	3.22011e-05	3.05824e-05	0.000156466	3.33417e-05	3.40767e-05	3.42031e-05	0.000594671	0.00339716	0.00119421	0.000881277	0.0132486	0.0113296	0.0133752	0.0138043	0.0129394
216	Tetracosanoic acid	0.98713	MS2 matched	367.344	50.5396	0.274358	0.127066	0.092394	0.174479	0.0829133	0.0875942	0.139801	0.110523	0.20008	0.0716868	0.0840726	0.228191	0.144581	0.139856	0.0939066	0.12028	0.0881113	0.131088	0.128074	0.370296	0.155293	0.218174	0.116273	0.217404	0.335025	0.181815	0.0842026	0.192149	0.489682	0.489548	0.463491	0.494525	0.484312
521	Salicyluric acid	0.98541	MS2 matched	196.059	212.002	0.107856	0.088993	0.0894912	0.0860865	0.0806491	0.0900363	0.0905186	0.084947	0.0616821	0.0800503	0.113842	0.0979449	0.093962	0.088738	0.085335	0.084322	0.080317	0.0983389	0.0704819	0.0917885	0.0850972	0.0825693	0.0899175	0.0856744	0.0732573	0.0758125	0.102041	0.0848786	0.165011	0.162065	0.157482	0.154317	0.159719
289	"5,2'-O-dimethylcytidine"	0.960194	MS2 matched	272.11	152.413	0.285801	0.39953	0.447977	0.424604	0.390859	0.377405	0.387696	0.390451	0.355304	0.331652	0.337679	0.350179	0.402772	0.36134	0.357859	0.424783	0.463993	0.38959	0.380899	0.362724	0.396641	0.417493	0.377225	0.401037	0.350767	0.411038	0.386598	0.390693	0.381696	0.391765	0.376406	0.333614	0.37087
494	Phosphocreatine	0.951412	MS2 matched	212.04	473.611	2.201	2.01743	1.26124	0.989231	2.23211	2.14893	1.80832	1.45304	1.25486	1.65641	2.37603	2.13549	1.98018	1.80934	1.7844	1.73307	2.14558	2.21412	1.46767	1.0658	1.73511	1.88077	2.27803	1.24805	1.71526	1.26879	1.23418	1.60418	0.413898	0.440381	0.392346	0.409183	0.413952
431	L-Kynurenine	0.848942	MS2 matched	209.089	338.53	0.0608324	0.0656667	0.0487529	0.0507403	0.0760841	0.075811	0.0629812	0.0654963	0.0434495	0.0555758	0.0704256	0.0619645	0.0928843	0.064966	0.0563802	0.0734142	0.0737536	0.0464206	0.0686321	0.0478988	0.0610833	0.0668129	0.0633421	0.0593902	0.052359	0.0526903	0.061929	0.0594206	0.188483	0.185041	0.190024	0.192934	0.189121
304	N6-methyl Adenine	0.730532	MS2 matched	150.066	206.153	1.38795	1.51353	1.04347	1.19566	0.995971	2.08282	1.3699	1.08426	1.0337	1.31849	1.18397	2.00036	1.2153	1.30601	1.43777	1.26545	1.27919	1.23595	0.714534	1.37742	1.21839	0.885236	1.28127	1.6379	1.03498	0.724819	0.773999	1.05637	0.868062	0.840213	0.848145	0.783283	0.834926
473	N-(Octadecanoyl)-1-beta-galactosyl-sphing-4-enine	0.741221	MS2 matched	728.571	64.0575	0.0732756	0.170333	0.113608	0.243976	0.102949	0.056303	0.126741	0.156983	0.146809	0.107316	0.163843	0.102996	0.12743	0.134229	0.16601	0.118433	0.131931	0.17135	0.0987673	0.198394	0.147481	0.203025	0.142623	0.125164	0.411649	0.154846	0.137162	0.195745	0.168848	0.171651	0.172294	0.148817	0.165402
335	1-amino-Cyclopropanecarboxylic acid	0.541139	MS2 matched	84.0427	444.467	0.0194132	0.0391868	0.0471589	0.0618243	0.0390593	0.0982036	0.0508077	0.0418155	0.047184	0.0689439	0.0238656	0.0644401	0.0441509	0.0484	0.0737446	0.037702	0.0854339	0.0406579	0.0325066	0.0492258	0.0532118	0.0289177	0.0487501	0.0353659	0.0617265	0.0553216	0.0270927	0.0428624	0.0863934	0.067525	0.0792148	0.0766408	0.0774435
272	3-Amino-3-(4-methylphenyl)propionic acid	0.896315	MS2 matched	180.099	61.7906	0.19271	0.151925	0.0827601	0.12102	0.124644	0.191794	0.144142	0.128089	0.113879	0.123235	0.162718	0.133544	0.140602	0.133678	0.0907251	0.120822	0.173327	0.193934	0.104747	0.12197	0.134254	0.0856537	0.134945	0.133663	0.108857	0.12833	0.0860762	0.112921	0.456232	0.456147	0.464392	0.475628	0.4631
390	Gly-Phe	0.563353	MS2 matched	264.122	205.535	0.0719889	0.0590861	0.0256167	0.0670091	0.0238075	0.0737676	0.053546	0.0262765	0.0124777	0.0195539	0.0472177	0.0525506	0.0546404	0.0354528	0.0642101	0.066344	0.0441907	0.0277335	0.0133168	0.0284669	0.0407103	0.0131929	0.0540194	0.0547555	0.0261331	0.0100826	0.0122891	0.0284121	0.0453305	0.0452362	0.0427303	0.0460559	0.0448382
240	"1,3-Diaminopropane"	0.824825	MS2 matched	116.105	278.441	0.0691856	0.0531516	0.0404451	0.0451873	0.0488268	0.0390026	0.0492998	0.0546719	0.0547224	0.0376024	0.0348366	0.0553944	0.0389003	0.0460213	0.117459	0.0453449	0.0449042	0.0426026	0.0506387	0.0331651	0.0556857	0.0302528	0.0451723	0.0329969	0.0399762	0.0437319	0.034241	0.0377285	0.0247676	0.0231898	0.0237032	0.0239283	0.0238972
247	1-Hexadecanoyl-sn-glycerol	0.763095	MS2 matched	331.279	45.2187	0.20574	0.538072	0.280081	0.833359	0.262289	0.357973	0.412919	0.358521	0.650473	0.397202	0.440824	0.272648	0.338133	0.409633	1.02491	0.332008	0.26271	0.432699	0.358527	1.04021	0.575177	0.301745	0.363779	0.718509	1.12709	0.406947	0.253601	0.528611	0.490936	0.489589	0.502107	0.414948	0.474395
434	L-Phenylalanine	0.538566	MS2 matched	166.082	335.82	0.524446	0.667133	0.618063	0.239719	0.259366	0.307471	0.436033	0.507311	0.488616	0.511545	0.678376	0.528411	0.272264	0.497754	0.53637	0.238089	0.303582	0.495564	0.270102	0.444452	0.38136	0.279003	0.495715	0.236502	0.295362	0.534717	0.328882	0.361697	1.63208	1.63231	1.63723	1.6874	1.64726
456	"N2,N2-Dimethylguanosine"	0.970029	MS2 matched	312.125	246.348	0.0283643	0.0235753	0.0259091	0.0247309	0.0399903	0.00882918	0.0252332	0.00730757	0.0349546	0.0314981	0.022028	0.0253564	0.0239566	0.0241836	0.0264824	0.02608	0.0258938	0.0211031	0.0266984	0.0233603	0.0249363	0.0256039	0.0216006	0.0322855	0.0144209	0.00945447	0.026509	0.0216457	0.0251357	0.0233392	0.0210236	0.0222196	0.0229295
234	(S)-2-Hydroxyglutarate	0.532454	MS2 matched	131.044	399.802	3.3605e-05	0.0009895	0.000485784	3.52753e-05	0.000529669	3.25788e-05	0.000351069	0.000889366	3.20788e-05	0.000906329	0.000491464	0.000841841	0.000492721	0.000608967	0.000349674	0.000490709	0.000401745	0.00148208	0.000231016	3.05824e-05	0.000497634	0.000587543	3.40767e-05	0.000921963	0.00019823	0.000464577	0.000431264	0.000439609	0.00773967	0.00799281	0.00675881	0.00840782	0.00772478
375	"2,2'-oxybis-Ethanol"	0.628295	MS2 matched	107.06	104.186	0.678882	0.777316	0.762514	0.692314	0.648215	0.657532	0.702796	0.664913	0.334621	0.624191	0.630188	0.655398	0.715637	0.604158	0.657489	0.758091	0.77649	0.705581	0.697692	0.337436	0.655463	0.6815	0.701992	0.395201	0.479011	0.625999	0.556842	0.573424	0.837974	0.88466	0.890341	0.806436	0.854853
23	2-Oxoadipic acid	0.962888	MS2 matched	141.013	692.506	13.8183	14.0386	13.3392	12.7295	11.1279	11.7318	12.7976	11.9458	12.5235	11.2327	11.0807	11.503	12.1884	11.7457	12.1979	13.0374	13.2971	14.1323	11.6335	10.4231	12.4535	11.8107	11.8409	12.1285	11.1107	12.0496	11.017	11.6596	38.2955	37.869	38.6436	39.4609	38.5672
100	D-Mannitol	0.538868	MS2 matched	163.057	244.693	0.485295	0.340127	0.298167	0.364259	0.19457	0.231887	0.319051	0.104129	0.191689	0.226993	0.246421	0.168514	0.198669	0.189402	0.554473	0.182648	0.208176	0.26669	0.155789	0.0679847	0.239294	0.372963	0.245426	0.131279	0.150643	0.162826	0.201767	0.210817	0.142546	0.128281	0.14362	0.141787	0.139059
481	o-Phenylenediamine	0.538779	MS2 matched	91.0523	231.927	0.0122279	0.0058169	0.0124983	0.00613618	3.15409e-05	0.0148145	0.00858756	0.0185953	0.00903861	0.0132762	0.0104589	0.00536389	0.00544382	0.0103628	0.00989929	0.00519374	0.00215054	0.00864943	0.00278855	0.0166553	0.00755614	0.014717	0.00660888	0.00383761	0.00396769	0.00668022	0.0174113	0.00887045	0.0580095	0.0531423	0.052079	0.0695481	0.0581947
470	NG-Amino-L-arginine	0.906019	MS2 matched	172.117	341.237	0.0112252	0.00768355	0.00548775	0.00543178	0.0101136	0.0152608	0.00920045	0.00617535	0.00403465	0.00775374	0.00587911	0.00855212	0.00464829	0.00617388	0.0209296	0.00832961	0.00825983	0.00649785	0.00315559	0.00740965	0.00909703	0.00668366	0.00654457	0.0059098	0.00587048	0.00324434	0.00635954	0.00576873	0.0328002	0.0342589	0.0404812	0.0351934	0.0356834
561	Uracil	0.915798	MS2 matched	113.032	221.322	0.251973	0.200443	0.40172	0.185687	0.30808	0.309552	0.276243	0.217641	0.47574	0.360254	0.231505	0.475448	0.584932	0.39092	0.160755	0.358681	0.308421	0.352498	0.955846	0.620163	0.459394	0.416464	0.289759	0.358	0.575373	1.15655	0.659022	0.575861	0.248166	0.254596	0.25044	0.177959	0.23279
399	His-Phe	0.623876	MS2 matched	285.125	186.331	0.255076	0.171501	0.087654	0.0937261	0.0843391	0.174524	0.14447	0.0759401	0.0449355	0.140067	0.1155	0.124632	0.116405	0.102913	0.168082	0.218679	0.122932	0.129105	0.0529841	0.0898915	0.130279	0.0562898	0.237532	0.133838	0.145388	0.0648178	0.0535772	0.115241	0.112349	0.120262	0.11681	0.0877143	0.109284
403	Hordenine	0.800071	MS2 matched	166.121	227.806	0.241427	0.286467	0.0443001	0.142308	0.160102	0.11753	0.165356	0.186249	0.037358	0.125807	0.305547	0.263175	0.302049	0.203364	0.377531	0.365766	0.166011	0.162258	0.039059	0.0846852	0.199218	0.0440985	0.393495	0.199416	0.132178	0.0101501	0.0269707	0.134385	0.0687177	0.0794997	0.0820708	0.0721001	0.075597
44	Acetyl-DL-Leucine	0.779049	MS2 matched	172.095	376.114	0.00916593	0.0126269	0.00883455	0.0176286	0.0119878	0.0105142	0.011793	0.0116016	0.00923955	0.00908149	0.00788912	0.00724162	0.00880816	0.00897693	0.00962069	0.0143462	0.0168657	0.0159495	0.0136947	0.0116448	0.0136869	0.0166969	0.00867819	0.0114779	0.00748773	0.0165177	0.00717691	0.0113392	0.093269	0.0987985	0.0940725	0.0892408	0.0938452
258	1-Stearoyl-sn-glycerol 3-phosphocholine	0.716379	MS2 matched	523.35	246.097	0.18036	0.239708	0.240058	0.412663	6.96701	2.27029	1.71835	0.182821	0.536824	2.49728	0.226693	0.182547	0.629757	0.70932	0.785064	0.437145	6.51254	0.28869	0.31899	0.658357	1.50013	2.24209	0.189702	2.97538	2.02592	0.405612	0.255933	1.34911	6.32177	6.21127	6.3727	6.47549	6.34531
427	Leu-Val	0.730477	MS2 matched	231.168	250.342	0.00646347	0.00426485	0.00614576	0.00339941	0.00213098	0.00487463	0.00454652	0.00482124	0.00528508	0.00628125	0.00378273	0.00311843	0.00726643	0.00509252	0.00436487	0.00576846	0.0106547	0.00318814	0.00235715	0.00346556	0.00496648	0.00572928	0.00369777	0.00378342	0.00267077	0.00662465	0.00528615	0.00463201	0.0387354	0.0374486	0.0391787	0.039076	0.0386097
133	Homoveratric acid	0.523796	MS2 matched	195.062	199.954	0.0759522	0.0740038	0.0873454	0.0719075	0.102238	0.0845901	0.0826728	0.0892288	0.082482	0.0758045	0.0929047	0.0622002	0.0659728	0.0780988	0.0812137	0.0929644	0.0658791	0.059345	0.0736241	0.0546105	0.0712728	0.0958121	0.0585176	0.0687751	0.053872	0.0740664	0.0669788	0.0696703	2.19718	2.16003	2.1978	2.237	2.198
363	DL-Phenylalanine	0.621067	MS2 matched	207.11	287.83	0.0289191	0.0360122	0.0421288	0.0312527	0.0350488	0.0362711	0.0349388	0.0295575	0.0313234	0.0290584	0.0342505	0.0313841	0.0269376	0.0304186	0.0403179	0.0334938	0.0266645	0.0337252	0.0275874	0.0263008	0.0313483	0.0332379	0.0319032	0.029882	0.0252716	0.0296497	0.024411	0.0290592	0.0708669	0.0698441	0.0681725	0.0690813	0.0694912
301	Acetylcholine	0.910817	MS2 matched	146.116	237.871	0.0230873	0.0211071	0.0223549	0.0229852	0.0184881	0.021936	0.0216598	0.0204329	0.0191199	0.0231569	0.0164262	0.0256277	0.0135961	0.0197266	0.0241184	0.018874	0.0174102	0.01792	0.0167302	0.0237964	0.0198082	0.0172348	0.0193099	0.0142197	0.0102466	0.0269506	0.0187916	0.0177922	0.128869	0.128724	0.127375	0.132794	0.129441
410	Indole-2-carboxylic acid	0.809821	MS2 matched	162.051	63.9695	3.66237	3.53355	3.7543	3.53762	6.62507	6.05308	4.52767	4.81074	3.82882	4.56895	4.49005	4.10046	2.74952	4.09142	2.92222	4.42011	3.37717	3.54564	4.94451	4.04473	3.87573	4.09518	4.48767	4.72021	4.15853	2.99269	6.57978	4.50568	12.95	12.9309	13.0526	10.1426	12.269
333	cis-9-Palmitoleic acid	0.721744	MS2 matched	299.184	110.504	0.00597924	0.00594962	0.00643844	0.00895102	0.00641013	0.00516919	0.00648294	0.00675095	0.0158642	0.00460958	0.00774344	0.00502484	0.00540015	0.00756552	0.00959785	0.0057818	0.00494389	0.00753098	0.00735908	0.0118918	0.00785089	0.00625879	0.00599148	0.00741887	0.021376	0.00792523	0.00613763	0.00918467	0.0356824	0.0413449	0.0368569	0.0301165	0.0360002
159	L-Methionine	0.922225	MS2 matched	148.04	387.875	0.0119214	0.0154054	0.0119603	0.00835707	0.00807656	0.0119319	0.0112755	0.00800431	0.0123512	0.0100871	0.0111508	0.0112214	0.010698	0.0105854	0.022441	0.011183	0.0141993	0.0146966	0.011461	0.0101262	0.0140179	0.00995552	0.0116098	0.0157349	0.0069681	0.0133596	0.0094476	0.0111793	0.235931	0.225572	0.253302	0.248513	0.240829
31	3-Phenylpropanoic acid	0.896798	MS2 matched	299.125	134.775	0.213288	0.160863	0.15657	0.157502	0.145419	0.202129	0.172628	0.139463	0.130669	0.172364	0.145504	0.145243	0.155879	0.148187	0.154934	0.158425	0.164218	0.14931	0.166771	0.148651	0.157051	0.14265	0.171501	0.155901	0.136641	0.165651	0.14205	0.152399	2.69072	2.71104	2.71317	2.80399	2.72973
372	Equol	0.865138	MS2 matched	243.099	34.8586	0.979442	0.758565	1.74752	0.724069	2.44042	0.986494	1.27275	1.45531	0.84793	1.01791	0.684281	0.553033	0.558533	0.852832	1.57085	0.774684	0.630003	0.731121	1.64191	0.585024	0.988932	1.36291	1.09694	0.425543	0.585768	2.08224	1.30887	1.14371	0.386334	0.385969	0.393077	0.345732	0.377778
104	D-Quinovose	0.799801	MS2 matched	201.022	608.352	0.603418	0.772726	0.730346	1.42523	1.38696	1.59022	1.08482	1.32934	1.13313	1.34579	1.54612	1.77237	1.77807	1.48414	0.71257	1.60544	1.62216	1.83489	1.4551	1.34074	1.42848	0.676783	1.0487	1.17176	1.1328	1.31834	1.38706	1.12257	0.783929	0.814523	0.877323	0.968837	0.861153
256	"N,N-diethyl-4-methyl-1-Piperazinecarboxamide"	0.549363	MS2 matched	246.18	597.747	0.426401	0.436679	0.285578	0.259261	0.34408	0.415041	0.361173	0.24169	0.310004	0.32799	0.438049	0.40455	0.454928	0.362869	0.287973	0.296663	0.38188	0.317164	0.313534	0.369802	0.327836	0.282608	0.297077	0.280714	0.214137	0.363633	0.28346	0.286938	0.112185	0.11166	0.112574	0.116229	0.113162
511	Pyridoxal	0.814246	MS2 matched	168.061	97.7634	1.89594	2.3479	2.79828	2.31162	2.7993	3.85595	2.66817	1.67018	3.05998	2.33709	1.83644	3.48465	1.70386	2.3487	2.30322	1.99854	2.24236	2.14329	1.6655	2.58263	2.15593	2.33379	1.89034	2.7985	1.19255	1.95305	2.48222	2.10841	2.04972	2.0296	2.01953	1.8228	1.98041
374	2-(2-ethoxyethoxy)-Ethanol	0.96488	MS2 matched	135.098	51.3378	0.0482559	0.0335388	0.047033	0.041447	0.0339813	0.0565638	0.0434699	0.0295345	0.036059	0.0359114	0.0447139	0.0434357	0.0455296	0.0391974	0.0334965	0.0701339	0.0498895	0.0652893	0.0346975	0.04494	0.0497411	0.0442212	0.0552778	0.0512739	0.0353873	0.0290151	0.0337447	0.0414867	0.0679659	0.04843	0.0507495	0.0515168	0.0546656
135	Hypoxanthine	0.984164	MS2 matched	135.028	269.691	0.111114	0.142681	0.105102	0.116282	0.108621	0.117108	0.116818	0.0938079	0.100108	0.109257	0.0969844	0.101976	0.117588	0.103287	0.127684	0.118318	0.123323	0.131848	0.101785	0.0976974	0.116776	0.133496	0.132497	0.1165	0.0998709	0.0913984	0.0981644	0.111988	2.37317	2.41581	2.44715	2.38929	2.40635
293	5-Hydroxytryptophan	0.74568	MS2 matched	259.035	37.613	0.027701	0.022286	0.042443	0.0255198	0.108384	0.0920766	0.0530684	0.0822777	0.0338287	0.0295501	0.0277726	0.0245468	0.0235858	0.036927	0.0261093	0.0254264	0.0203421	0.0249026	0.105839	0.0271032	0.0382872	0.0974981	0.0249289	0.0185801	0.0192036	0.0602209	0.0601281	0.04676	0.0314182	0.0314235	0.0316615	0.0200321	0.0286338
336	"Cytidine 2',3'-cyclic phosphate"	0.987367	MS2 matched	306.047	363.176	0.379832	0.385316	0.354644	0.366099	0.340289	0.325023	0.358534	0.239653	0.341627	0.291003	0.323693	0.33693	0.36217	0.315846	0.297721	0.417023	0.439731	0.333754	0.348353	0.330987	0.361261	0.364921	0.315829	0.348002	0.313423	0.368558	0.342825	0.34226	0.395735	0.414089	0.405206	0.423759	0.409697
359	DL-Indole-3-lactic acid	0.707102	MS2 matched	205.065	371.726	3.40301	3.51085	3.40512	1.58264	2.29238	3.34529	2.92321	3.93076	1.8704	3.24512	2.58949	3.32174	4.15388	3.18523	4.63241	2.44186	2.69176	3.06705	2.96072	2.17915	2.99549	2.15245	3.3615	2.26748	3.04544	2.96494	1.77405	2.59431	2.26817	2.52372	2.22472	2.36137	2.3445
233	(4-Methyl-1-naphthalenyl)(1-pentyl-1H-indol-3-yl)methanone	0.618436	MS2 matched	356.193	196.832	0.00666906	0.00524726	0.0189278	0.00383443	0.00401001	0.00499867	0.0072812	0.00304531	0.00963938	0.00314799	0.0053208	0.00831497	0.00518344	0.00577531	0.00507699	0.00566086	0.00772984	0.0130504	0.00811404	0.00455939	0.00736526	0.00352741	0.00759196	0.0069938	0.0043941	0.000687141	0.00601863	0.00486884	0.0461899	0.0464478	0.0447492	0.0483643	0.0464378
149	L-Fucose	0.584975	MS2 matched	163.057	320.784	0.0247585	0.0318446	0.0219859	0.0309524	0.0301332	0.0170591	0.0261223	0.013794	0.0319848	0.0263671	0.022491	0.0258843	0.024313	0.024139	0.029536	0.0213238	0.0222085	0.0221036	0.0192201	0.0162661	0.0217764	0.0262267	0.0168595	0.0188396	0.0215052	0.0278824	0.023342	0.0224426	0.211093	0.198231	0.205333	0.214302	0.20724
453	"N,N'-Diacetylchitobiose"	0.950646	MS2 matched	425.173	403.163	0.0605791	0.0389427	0.0408601	0.0286084	0.0449488	0.0471799	0.0435198	0.0675857	0.0345336	0.0382376	0.0523671	0.054102	0.0443232	0.0485249	0.0509424	0.0442783	0.0447366	0.0547053	0.0525446	0.0300404	0.0462079	0.0420939	0.0665467	0.0292679	0.037822	0.0312319	0.0388155	0.040963	0.019405	0.0222062	0.0236093	0.0244435	0.022416
170	Mevalonic acid	0.792948	MS2 matched	147.064	282.682	0.0169829	0.01217	0.0142523	0.0165523	0.0160759	0.0175267	0.0155934	0.0163602	0.0142403	0.00994787	0.0141848	0.0108568	0.00906984	0.0124433	0.0226591	0.0099525	0.00907455	0.0110602	0.0143441	0.0135076	0.013433	0.00902391	0.0139474	0.00896061	0.00716814	0.0140357	0.015988	0.0115206	0.211692	0.198182	0.213417	0.232297	0.213897
361	DL-Norleucine methyl ester	0.764186	MS2 matched	187.142	94.6099	0.12542	0.14581	0.133965	0.121361	0.123557	0.133538	0.130609	0.161719	0.111205	0.1185	0.114262	0.124584	0.125762	0.126005	0.123455	0.120886	0.133217	0.132586	0.105786	0.105427	0.120226	0.120371	0.125378	0.122267	0.115923	0.129551	0.123646	0.122856	0.239485	0.246414	0.241586	0.209772	0.234314
445	Lys-Ser	0.724246	MS2 matched	198.124	174.148	0.0105561	0.00801191	0.0106363	0.00321179	0.00944796	0.0087703	0.00843906	0.00806265	0.00436053	0.00612851	0.00411822	0.00806921	0.00664672	0.00623097	0.00533862	0.00945474	0.00700025	0.00758614	0.00964627	0.00675055	0.00762943	0.0134146	0.00689373	0.00952486	0.00495163	0.00648025	0.00455428	0.00763656	0.0366814	0.0400191	0.0359783	0.0307847	0.0358659
527	S-Methyl-L-thiocitrulline	0.757824	MS2 matched	228.082	411.968	0.0443594	0.0577838	0.0465447	0.0478823	0.0505369	0.0641923	0.0518833	0.0582483	0.0480672	0.06104	0.0521984	0.0596168	0.0622646	0.0569059	0.0459733	0.0543423	0.0452551	0.0482118	0.0409022	0.050382	0.0475111	0.0518084	0.0638689	0.0398214	0.041342	0.0386506	0.0761185	0.051935	0.185994	0.167652	0.202537	0.186518	0.185675
329	Carbobenzyloxyglycyl-L-norleucine methyl ester	0.969878	MS2 matched	359.145	61.8055	0.0283393	0.043479	0.0284443	0.0401548	0.0282685	0.0334688	0.0336924	0.0333697	0.0439403	0.0320313	0.0333943	0.0319	0.0325918	0.0345379	0.0527192	0.0387613	0.035466	0.054487	0.0312217	0.0841199	0.0494625	0.0238652	0.0405853	0.0507493	0.0940997	0.0295145	0.0315348	0.0450581	0.637331	0.642555	0.659582	0.537282	0.619187
448	Maltopentaose	0.800021	MS2 matched	846.294	532.549	0.0245347	0.0212804	0.0188107	0.0144032	0.0156748	0.0153931	0.0183495	0.0126221	0.0117577	0.0122242	0.0163627	0.015228	0.0174888	0.0142806	0.0235559	0.0239425	0.0188882	0.0164233	0.0106846	0.0128528	0.0177246	0.0112459	0.0177378	0.0164441	0.00756033	0.016453	0.0112088	0.0134417	0.0165151	0.0185061	0.0183809	0.019198	0.01815
541	Thr-Asp-Arg	0.646194	MS2 matched	391.188	277.862	0.0041646	0.00447139	0.00480618	0.00328408	0.00319076	0.00372294	0.00393999	0.00353264	0.00396157	0.00334612	0.00336923	0.00363734	0.00388382	0.00362179	0.00416484	0.00447652	0.0034057	0.00311984	0.00421828	0.00383878	0.00387066	0.00397	0.00370519	0.00387808	0.00219849	0.00433048	0.00399571	0.00367966	0.022454	0.0177813	0.0176092	0.0207585	0.0196508
275	2-Aminoquinoline	0.566692	MS2 matched	145.074	280.568	0.0461507	0.0501053	0.0480052	0.0397176	0.0310492	0.0403937	0.0425703	0.0401707	0.037775	0.0405324	0.0378524	0.0329159	0.0394503	0.0381161	0.0479265	0.0407855	0.0423651	0.0385109	0.0325522	0.0339052	0.0393409	0.0408062	0.0372992	0.0432779	0.0336399	0.0377009	0.0338585	0.0377638	0.154797	0.143114	0.144456	0.149164	0.147883
252	1-Myristoyl-sn-glycero-3-phosphocholine	0.752255	MS2 matched	468.301	241.362	0.185867	0.0953351	0.311731	0.334008	3.61899	0.573509	0.853241	0.149225	0.295312	0.543806	0.262043	0.378393	0.248623	0.3129	0.15593	0.570693	3.43155	0.197944	0.509599	0.39369	0.876568	0.91467	0.128137	1.15608	0.534274	0.641499	0.330716	0.617562	1.01986	1.00895	1.00028	1.03337	1.01561
178	N-Acetyl-L-tyrosine	0.749046	MS2 matched	222.074	287.098	0.00579667	0.00763603	0.010567	0.00949161	0.00948651	0.00649643	0.0082457	0.00730819	0.00496632	0.00928188	0.00785112	0.00791052	0.00950676	0.00780413	0.00665113	0.0102466	0.0129033	0.00957181	0.00880582	0.00829407	0.00941211	0.00700589	0.00885414	0.00580218	0.00691301	0.00877718	0.00927252	0.00777082	0.0329111	0.0313101	0.0318957	0.030171	0.031572
520	Ribothymidine	0.760792	MS2 matched	259.089	418.422	0.0732168	0.0634673	0.0687644	0.0489518	0.0547327	0.0634986	0.0621053	0.0686446	0.0545795	0.0576535	0.0432564	0.0729998	0.0620217	0.0598592	0.0618444	0.0671199	0.0644173	0.0588609	0.0732478	0.0434558	0.061491	0.0636442	0.0733526	0.0606709	0.056882	0.0595848	0.064712	0.0631411	0.0710162	0.0687969	0.0715342	0.0724272	0.0709436
389	Glycolithocholic acid	0.887511	MS2 matched	451.349	226.358	0.000578442	0.000175558	3.59243e-05	0.000207019	3.15409e-05	3.25788e-05	0.000176844	0.000212434	0.00038264	0.00123411	3.06096e-05	3.20669e-05	0.000403898	0.000382626	0.000188587	0.000133219	0.000367457	0.000206051	0.000533212	3.05824e-05	0.000243185	3.33417e-05	0.000173708	3.42031e-05	0.000208312	3.28053e-05	0.000685231	0.0001946	0.00619629	0.0046807	0.00760944	0.00684117	0.0063319
204	Quinate	0.895569	MS2 matched	191.054	585.577	0.0565746	0.0593022	0.0764824	0.0670782	0.0588612	0.0612697	0.0632614	0.0594098	0.0673335	0.0603333	0.0581192	0.0549198	0.0592344	0.0598917	0.0556067	0.0686323	0.0692769	0.0644284	0.0624297	0.0540258	0.0624	0.0664402	0.0679841	0.0677748	0.0620993	0.0683666	0.0583348	0.0651666	0.0758407	0.076934	0.0766381	0.0774973	0.0767275
280	3-Methylbenzamide oxime	0.661624	MS2 matched	151.094	665.367	0.0999415	0.11289	0.109534	0.105436	0.0952963	0.0978377	0.103489	0.0987579	0.0931876	0.0927397	0.0925355	0.0964104	0.105896	0.0965878	0.0999307	0.110032	0.114783	0.10324	0.0947076	0.0932318	0.102654	0.102238	0.104844	0.105113	0.0929935	0.0991051	0.0934082	0.0996169	0.122529	0.123818	0.125456	0.130294	0.125524
143	Kynurenic acid	0.955366	MS2 matched	188.033	283.761	0.130541	0.0834312	0.0966522	0.132749	0.124563	0.135167	0.117184	0.13418	0.164412	0.134562	0.145717	0.138494	0.133442	0.141801	0.12061	0.135006	0.140861	0.143285	0.131481	0.124789	0.132672	0.0867284	0.105546	0.103952	0.12242	0.126834	0.148424	0.115651	0.806641	0.774838	0.755778	0.807063	0.78608
440	Lumichrome	0.504366	MS2 matched	243.076	177.813	1.64849	1.28293	2.1508	1.13937	3.17988	1.67458	1.84601	1.94162	1.1115	1.55898	1.05253	0.896625	0.957611	1.25314	2.67834	1.23707	0.98795	1.18662	2.23616	0.959828	1.54766	1.71278	1.8291	0.731577	0.96893	2.76183	1.76338	1.62793	0.799334	0.798406	0.805751	0.671329	0.768705
490	Phe-Gly	0.978393	MS2 matched	222.111	203.539	0.0177988	0.00524433	0.0184418	0.0122138	0.0160597	0.0106317	0.0133983	0.0183646	0.023902	0.0134774	0.0124855	0.0104632	0.00917708	0.014645	0.0138325	0.0115467	0.0134836	0.0198437	0.0160314	0.0135074	0.0147075	0.0120089	0.0152374	0.011919	0.00678952	0.0170571	0.018416	0.0135713	0.032927	0.0328744	0.04486	0.0318435	0.0356262
482	C16 PAF	0.860456	MS2 matched	524.359	237.889	0.289568	0.259943	0.542932	0.663988	1.54108	0.523341	0.636808	0.33887	0.542274	0.640821	0.412634	0.351249	0.38104	0.444481	0.319746	0.505215	1.40935	0.292415	0.596697	0.394755	0.586363	0.885719	0.349669	0.8435	0.875674	0.839493	0.571368	0.727571	24.1488	23.4738	24.031	22.9718	23.6564
331	Cholic acid	0.947927	MS2 matched	373.271	269.306	0.00828416	0.00627557	0.00838818	0.00717288	0.00611109	0.00814656	0.00739641	0.01006	0.0106971	0.00568563	0.0084516	0.0209814	0.006022	0.0103163	0.0108467	0.0096433	0.0060336	0.00900449	0.0094679	0.00743764	0.00873893	0.00459466	0.00792879	0.0106289	0.00846073	0.0139587	0.0102779	0.00930827	0.656533	0.692106	0.672135	0.694377	0.678788
348	D-Glucose 6-phosphate	0.854913	MS2 matched	243.024	506.938	0.25442	0.17105	0.227191	0.128789	0.221753	0.190927	0.199022	0.114339	0.147014	0.177573	0.130418	0.169915	0.193403	0.155444	0.194023	0.173355	0.199932	0.192422	0.168279	0.131734	0.176624	0.135555	0.20404	0.143216	0.177163	0.262127	0.126251	0.174725	0.0395189	0.0476952	0.0481716	0.0491758	0.0461404
315	alpha-D-Glucose 1-phosphate	0.504683	MS2 matched	521.063	496.356	0.0840361	0.041639	0.0521616	0.0358938	0.0710169	0.0752526	0.06	0.0460274	0.0381583	0.0614368	0.049109	0.0807634	0.0963145	0.0619682	0.0295324	0.0736653	0.0857929	0.0729842	0.0770238	0.0442254	0.0638707	0.0564594	0.0649115	0.023706	0.0424471	0.0622325	0.042949	0.0487842	0.00315145	0.00342769	0.00347719	0.00328224	0.00333464
311	Allantoate/Allantoic acid	0.933423	MS2 matched	177.06	402.891	0.00603736	0.0069468	0.00493043	0.00553621	0.00379161	0.00402757	0.00521166	0.00595201	0.00493464	0.00311865	0.00343414	0.00458131	0.00469616	0.00445282	0.00436169	0.00342451	0.00429532	0.00585924	0.00248728	0.00370551	0.00402226	0.00447359	0.00549933	0.00435266	0.00317677	0.00554513	0.00462422	0.00461195	0.0103449	0.0100644	0.010736	0.0104911	0.0104091
73	Cholesterol 3-sulfate	0.96538	MS2 matched	465.263	33.1033	2.01001	3.32466	3.25529	3.73031	2.22201	2.8973	2.90659	2.67016	3.2538	2.39336	2.06817	2.45142	3.27105	2.68466	9.1257	1.9073	2.30417	2.74761	4.95387	5.3302	4.39481	5.48904	2.44471	3.38322	17.8915	4.15894	2.78103	6.02473	2.68984	2.65549	2.71215	2.55622	2.65343
388	Glycodeoxycholic acid	0.779396	MS2 matched	450.311	246.137	0.00864253	0.00852279	0.0160291	0.0131632	0.0462863	0.013274	0.017653	0.00993968	0.0148321	0.0119738	0.0131166	0.011024	0.00981582	0.0117837	0.0178518	0.0156644	0.0339158	0.0108391	0.0133177	0.0135048	0.0175156	0.0159817	0.00826913	0.0213954	0.0210936	0.0157249	0.0130063	0.0159119	1.0533	1.10994	1.09722	1.11117	1.09291
251	1-Methylhistidine	0.933857	MS2 matched	170.09	442.449	0.0152751	0.016352	0.0149147	0.0120967	0.00894666	0.0123762	0.0133269	0.0322056	0.0128778	0.0136489	0.0132568	0.00934163	0.0138096	0.0158567	0.0168293	0.0150914	0.0125235	0.0131823	0.0140064	0.00948316	0.0135193	0.0135445	0.0140287	0.0145649	0.0163368	0.0100418	0.00856015	0.0128461	0.0347344	0.04109	0.0359318	0.0387329	0.0376223
298	Acetamiprid	0.503963	MS2 matched	467.111	358.284	0.0710002	0.0562176	0.0429156	0.0379332	0.0653515	0.0499924	0.0539018	0.0537748	0.042659	0.0966013	0.0520383	0.0577554	0.0519427	0.0591286	0.0502011	0.0449724	0.0456916	0.0540113	0.0710459	0.0397274	0.0509416	0.0387477	0.068505	0.0531142	0.065442	0.0617123	0.0478973	0.0559031	0.0702835	0.0714125	0.0649961	0.0680733	0.0686914
245	1-Hexadecanoyl-2-octadecadienoyl-sn-glycero-3-phosphocholine	0.82729	MS2 matched	758.561	136.194	22.2359	21.0332	23.3353	28.8842	14.6828	16.9331	21.1841	22.0952	24.4506	14.6419	18.4574	19.7547	21.4851	20.1475	17.3967	26.1587	13.2781	20.8009	24.3056	17.6732	19.9355	25.6189	20.174	20.7373	23.3336	32.6932	25.0497	24.6011	68.7195	68.9831	68.2817	56.5401	65.6311
65	Benzoic acid	0.682376	MS2 matched	121.025	677.298	3.2998	3.1693	3.14147	3.00964	2.67559	2.82555	3.02023	2.7867	2.69267	2.92039	2.79558	2.7955	3.11824	2.85151	3.68933	3.25588	3.26113	3.04403	2.90141	2.55133	3.11719	2.80691	3.43321	3.21613	2.50732	2.69477	2.48027	2.85644	6.13657	5.96072	6.18659	6.45575	6.1849
545	Triethanolamine	0.807485	MS2 matched	150.111	220.981	0.216413	0.0365596	0.0253031	0.033458	0.0202087	0.0769895	0.0681553	0.0192186	0.02398	0.0264066	0.0247344	0.165005	0.0287844	0.0480216	0.0236154	0.0336453	0.0361125	0.0489236	0.0232096	0.199288	0.0607991	0.123467	0.032194	0.187498	0.0720087	0.127477	0.0228685	0.0942522	0.0631233	0.0652283	0.0626747	0.0615941	0.0631551
226	Uridine 5-monophosphate	0.722887	MS2 matched	305.016	375.517	0.00973958	0.00905565	0.0093484	0.00839491	0.00945785	0.0102587	0.00937585	0.00835544	0.00590319	0.00757672	0.00798056	0.00598256	0.00762747	0.00723766	0.00757645	0.011163	0.010653	0.00986168	0.00796503	0.00615776	0.00889615	0.00870758	0.0085363	0.00799621	0.00603344	0.00804164	0.00905537	0.00806176	0.0208279	0.0183012	0.0204344	0.0206989	0.0200656
270	"3',5'-Cyclic guanosine monophosphate"	0.964988	MS2 matched	346.051	370.5	0.0175753	0.0223256	0.0115621	0.0180911	0.0196449	0.0340398	0.0205398	0.0272613	0.0156854	0.0161584	0.0129279	0.00750446	0.0177289	0.016211	0.0134913	0.0270069	0.0229004	0.0211387	0.0188099	0.0167287	0.0200127	0.0164369	0.0207463	0.0213626	0.0153841	0.0151864	0.0219631	0.0185132	0.0655245	0.0699033	0.0693854	0.0652089	0.0675055
512	Pyridoxamine 5-phosphate	0.936724	MS2 matched	248.067	35.9631	0.00700579	0.00801784	0.00606574	0.00637946	0.00597446	0.00501849	0.0064103	0.0065166	0.00588038	0.00411436	0.00575337	0.0071865	0.00599193	0.00590719	0.00571999	0.00874209	0.00754146	0.00756228	0.00499883	0.0062913	0.00680933	0.00522596	0.00817153	0.00599021	0.00463009	0.00465953	0.00416217	0.00547325	0.0286049	0.0285576	0.028171	0.0255802	0.0277284
526	S-Methyl-5-thioadenosine	0.960805	MS2 matched	298.093	129.319	0.221146	0.225964	0.475732	0.227498	0.462166	0.467718	0.346704	0.379441	0.342689	0.25874	0.133667	0.220633	0.265373	0.266757	0.416566	0.246049	0.212714	0.237843	0.44324	0.192966	0.291563	0.280478	0.195691	0.236987	0.2575	0.532158	0.384462	0.314546	0.248034	0.26158	0.257895	0.227396	0.248726
102	Dodecanoic acid	0.937832	MS2 matched	199.167	129.445	11.5305	14.558	12.2229	36.4361	10.9758	6.54075	15.3773	9.21627	25.316	8.14588	15.9053	12.2398	10.437	13.5434	16.9507	12.5277	8.33699	15.8704	20.5179	46.2579	20.0769	11.7692	12.723	23.6844	63.8747	19.1752	12.4468	23.9456	11.6835	11.6474	12.1208	11.443	11.7237
279	3-Hydroxypyridine	0.959483	MS2 matched	96.0416	89.5395	0.0830535	0.0781074	0.0734375	0.0531688	0.0608035	0.0714752	0.0700077	0.0586082	0.0628767	0.0621965	0.0657075	0.0732387	0.0641518	0.0644632	0.0781143	0.0706116	0.0692988	0.0726777	0.0586941	0.0585862	0.0679971	0.0636385	0.0833977	0.0709295	0.0522312	0.0551334	0.073628	0.0664931	0.196038	0.200221	0.19763	0.180567	0.193614
264	2-Methyl-3-hydroxybutyric acid	0.933482	MS2 matched	119.083	55.3282	0.0454166	0.029463	0.0342415	0.0304135	0.0463277	0.0690684	0.0424884	0.0394436	0.0263038	0.0430063	0.0319835	0.0463496	0.0405867	0.0379455	0.0206741	0.095519	0.0700128	0.0459359	0.0212845	0.0535633	0.0511649	0.0270755	0.0455576	0.027885	0.0333035	0.0190412	0.0453661	0.0330382	0.0795689	0.0789851	0.0801973	0.0790362	0.0794469
424	Leu-Gly	0.932031	MS2 matched	188.123	196.716	0.217171	0.202837	0.266586	0.0726125	0.198314	0.201533	0.193176	0.19681	0.284894	0.308414	0.164847	0.309012	0.170961	0.239156	0.26637	0.194453	0.173044	0.221985	0.0928952	0.304914	0.208943	0.134782	0.170087	0.18603	0.161163	0.184199	0.112568	0.158138	0.356833	0.301044	0.303747	0.275426	0.309262
61	Argininosuccinic acid	0.624252	MS2 matched	309.116	192.264	0.126476	0.139386	0.149986	0.171122	0.121065	0.122047	0.138347	0.139866	0.126399	0.122856	0.121047	0.108139	0.134509	0.125469	0.123762	0.151018	0.156187	0.149838	0.130136	0.107614	0.136426	0.14687	0.130738	0.133661	0.136103	0.108133	0.106321	0.126971	0.165874	0.155693	0.147082	0.163144	0.157948
412	Inosine 5-monophosphate	0.992012	MS2 matched	331.042	355.108	0.000629638	3.74811e-05	0.00153843	3.52753e-05	0.00140274	0.00129012	0.000822281	3.25364e-05	3.20788e-05	3.12106e-05	3.06096e-05	3.20669e-05	0.00240004	0.000426424	3.33016e-05	0.0017262	0.00141285	0.000809819	0.000708955	3.05824e-05	0.000786951	0.000553243	3.40767e-05	0.00071574	0.000580713	0.000943258	3.07816e-05	0.000476302	0.00382912	0.00383938	0.00261692	0.00399511	0.00357013
212	Sucrose	0.814072	MS2 matched	323.094	446.933	4.49034	5.05058	4.37314	4.13899	4.35249	4.12943	4.4225	4.1428	4.5386	3.88661	4.22771	4.34574	4.21141	4.22548	4.80437	4.55859	4.79929	4.55485	4.58275	3.65046	4.49172	4.10415	4.3076	4.15825	3.33734	4.64359	4.28193	4.13881	3.46135	3.49924	3.46054	3.49233	3.47837
47	Adenosine	0.938113	MS2 matched	266.084	232.645	0.0144933	0.0674566	0.0220742	0.032229	0.0464002	0.0594491	0.0403504	0.0540395	0.0432201	0.0442217	0.0225578	0.0487307	0.0448577	0.0429379	0.0348531	0.0447051	0.0593239	0.0510501	0.0362476	0.0500217	0.0460336	0.102981	0.0697413	0.0640529	0.0523195	0.0436795	0.0890276	0.0703004	0.037644	0.0301558	0.0270911	0.0337723	0.0321658
569	Val-Pro	0.685588	MS2 matched	215.137	253.239	0.0449123	0.0325556	0.0388996	0.0218484	0.0224867	0.0278067	0.0314182	0.0439506	0.0339051	0.0515805	0.0364922	0.0480539	0.0296587	0.0406068	0.0205904	0.0293029	0.0292946	0.0429927	0.027301	0.0368597	0.0310569	0.0228149	0.0477256	0.0202078	0.0199371	0.0378126	0.0234612	0.0286599	0.0660358	0.0623435	0.0592606	0.0614561	0.062274
465	N-Acetyl-L-alanine	0.932691	MS2 matched	132.074	461.083	28.1619	35.3128	29.1023	33.8769	28.727	36.1089	31.8816	32.7356	35.3955	25.3182	27.5441	29.1676	28.7769	29.823	34.9309	30.7958	32.2773	29.4478	31.6085	25.258	30.7197	29.2377	32.2445	31.8674	31.0254	28.5511	23.2198	29.3577	28.3392	28.3056	26.1741	29.9969	28.204
422	Leu-Gln	0.531533	MS2 matched	242.145	169.395	0.0729358	0.089882	0.122184	0.104838	0.0831473	0.0795906	0.0920963	0.0964181	0.118292	0.074898	0.0626642	0.0580807	0.0706919	0.0801741	0.0799492	0.089864	0.0794198	0.0949626	0.096776	0.0772659	0.0863729	0.1257	0.0880875	0.0903952	0.0656419	0.0950657	0.101395	0.094381	0.0821861	0.0867839	0.081668	0.0716716	0.0805774
199	Pristanic acid	0.917679	MS2 matched	297.269	53.9112	0.211078	0.471702	0.35568	0.692112	0.245889	0.318684	0.382524	0.367209	0.525872	0.2201	0.34274	0.279736	0.306002	0.340277	0.554663	0.276113	0.300619	0.408542	0.391798	0.61937	0.425184	0.380936	0.387929	0.48787	0.511835	0.676684	0.248295	0.448925	0.875158	0.805111	0.799113	0.825583	0.826241
17	2-Deoxy-D-ribose	0.59507	MS2 matched	155.033	364.272	0.241143	0.198692	0.193087	0.163465	0.168387	0.232457	0.199539	0.180999	0.154339	0.165284	0.129379	0.210161	0.194948	0.172518	0.18872	0.181147	0.162293	0.156418	0.156039	0.186418	0.171839	0.177163	0.189294	0.183775	0.169694	0.167385	0.168044	0.175892	0.218607	0.231378	0.232108	0.233512	0.228902
164	L-Threonate	0.740063	MS2 matched	135.009	347.841	0.565554	0.488153	0.611383	0.380326	0.543725	0.538432	0.521262	0.865356	0.453139	0.493277	0.406821	0.375558	0.435414	0.504928	0.590535	0.561145	0.378408	0.48755	0.47465	0.317027	0.468219	0.59705	0.544344	0.350365	0.351664	0.464449	0.495372	0.467207	1.08707	1.10195	1.10339	1.07706	1.09237
71	Capric acid	0.818457	MS2 matched	171.135	145.178	9.48015	13.7333	16.6024	23.6153	14.6545	7.52139	14.2678	11.9568	32.54	9.01303	11.3385	9.61892	9.77443	14.0403	16.4127	9.90302	9.80582	13.2878	24.0304	28.5388	16.9964	12.8414	9.60823	14.5148	46.6096	23.3266	12.9978	19.9831	11.3907	11.3783	11.3688	11.9371	11.5187
476	Norharmane	0.981732	MS2 matched	169.073	73.2011	0.0861422	0.0863838	0.0912213	0.0796876	0.0768293	0.0720101	0.0820457	0.0623914	0.0667824	0.0718347	0.0771465	0.0795048	0.0904187	0.0746798	0.0891297	0.0917149	0.0760865	0.0834696	0.0728499	0.091434	0.0841141	0.064363	0.0808139	0.0898994	0.0786206	0.0769381	0.08255	0.0788642	0.202211	0.209289	0.206032	0.210596	0.207032
180	N-Acetylneuraminic acid	0.81211	MS2 matched	308.093	416.069	1.87014	1.28861	1.66514	1.42259	1.5321	4.39425	2.0288	1.21609	2.47461	2.096	0.928779	1.72112	2.87239	1.88483	4.61982	1.56177	1.11303	1.52219	1.53444	2.47138	2.13711	1.52527	1.38319	1.94344	1.06705	1.65432	2.09255	1.61097	0.986848	0.989303	1.00083	1.02313	1.00003
491	o-amino-Phenol	0.843009	MS2 matched	110.058	37.0983	0.0874823	0.099285	0.104618	0.0860876	0.0891295	0.0816528	0.0913759	0.0811978	0.0711482	0.084017	0.0824869	0.0775546	0.091346	0.0812918	0.0777184	0.101404	0.0877898	0.0766187	0.0816657	0.0751431	0.0833899	0.0852573	0.077714	0.0883234	0.0611145	0.0722397	0.0842055	0.0781424	0.157515	0.15504	0.155338	0.150434	0.154582
517	Pyrrolidine	0.711567	MS2 matched	72.0785	563.189	0.57824	0.653242	0.779467	0.637595	0.805159	0.72011	0.695636	0.830717	0.739329	0.614117	0.644289	0.803506	0.705581	0.722923	0.485437	0.665218	0.753934	0.729918	0.627358	0.773594	0.672577	0.708906	0.673205	0.780573	0.675973	0.6944	0.693303	0.704393	1.81326	1.73443	1.7488	1.80574	1.77556
69	Bilirubin	0.958771	MS2 matched	583.247	55.4819	0.0374761	0.0631208	0.014638	0.0894986	0.00902361	0.0187092	0.0387444	0.00986207	0.0373427	0.0244124	0.0835913	0.0582825	0.0543262	0.0446362	0.0756803	0.0433645	0.0306042	0.0371186	0.0146839	0.0784468	0.0466497	0.00821377	0.0442552	0.0535508	0.126066	0.00871126	0.00612756	0.0411541	0.847129	0.870882	0.878418	0.874123	0.867638
316	Alpha-N-Phenylacetyl-L-glutamine	0.913904	MS2 matched	265.114	273.924	0.0201028	0.0142956	0.0132338	0.0152043	0.0103045	0.0335721	0.0177855	0.0171173	0.0148647	0.0137181	0.0199112	0.0243197	0.0234342	0.0188942	0.0326232	0.0163369	0.0115115	0.0102371	0.0127404	0.0234846	0.0178223	0.0131609	0.0142319	0.016015	0.00999477	0.0147015	0.020075	0.0146965	0.0656798	0.0749465	0.0656947	0.0669206	0.0683104
347	Dethiobiotin	0.629901	MS2 matched	215.138	299.965	0.00467406	0.00294804	0.00451022	0.00654827	0.0155949	0.0112961	0.00759526	0.00834759	0.00265956	0.00772015	0.00850934	0.00394283	0.00865769	0.00663953	0.00509214	0.00975933	0.00751177	0.00305869	0.0139536	0.00593498	0.00755175	0.00712387	0.00558407	0.00661928	0.00660512	0.00630302	0.00448086	0.00611937	0.0110347	0.0104568	0.0111376	0.0149226	0.0118879
393	Heptadecanoic acid	0.59919	MS2 matched	253.249	61.2817	0.0908211	0.105279	0.109627	0.217172	0.0798296	0.0877268	0.115076	0.127849	0.361745	0.0910661	0.13042	0.127034	0.0961949	0.155718	0.162018	0.13067	0.0942222	0.140517	0.112439	0.721142	0.226835	0.091448	0.102021	0.226266	0.694618	0.165072	0.0823415	0.226961	0.272265	0.271756	0.252068	0.262493	0.264646
332	Choline	0.613564	MS2 matched	104.105	611.205	0.350908	0.685764	0.466192	0.610713	0.421195	0.324755	0.476588	0.291326	0.602262	0.65394	0.469114	0.2547	0.431484	0.450471	0.486529	0.336468	0.408351	0.447749	0.412393	0.393086	0.414096	0.46721	0.70927	0.693393	0.302822	0.365427	0.452315	0.498406	0.290159	0.277777	0.28791	0.281292	0.284284
53	Alpha-D-Glucose	0.8328	MS2 matched	179.053	541.374	20.9865	20.9207	21.7946	19.3123	20.2107	19.0889	20.3856	19.809	21.2683	19.3797	17.8927	20.5165	19.565	19.7385	21.2093	20.4485	21.4282	21.2255	20.6573	17.8841	20.4755	19.2123	19.3839	19.1213	17.4509	21.4778	19.342	19.3314	21.7206	21.8565	21.8427	22.2605	21.9201
319	Antipain	0.505177	MS2 matched	587.339	399.962	0.00679351	0.00643688	0.00554659	0.0116248	0.0113917	0.0119369	0.00895507	0.00521579	0.00670945	0.0191949	0.0194553	0.00327677	0.00613818	0.00999838	0.0109798	0.00368541	0.0225619	0.00525338	0.00310734	0.0023263	0.00798569	0.00672302	0.00554265	0.00786597	0.00186755	0.00836777	0.0029655	0.00555541	0.00488344	0.00502711	0.00569517	0.00499895	0.00515117
460	N6-Methyl-L-lysine	0.853012	MS2 matched	143.116	434.794	0.0111451	0.0204711	0.0234608	0.0128199	0.0179656	0.0261856	0.0186747	0.00922697	0.0136977	0.0281708	0.013058	0.017583	0.0209369	0.0171122	0.0174358	0.0213106	0.0174892	0.0154444	0.017253	0.0171071	0.0176733	0.0199353	0.0119483	0.019905	0.0142342	0.0138513	0.0243637	0.017373	0.0323591	0.0318505	0.0326138	0.0351743	0.0329994
395	His-Gly	0.940689	MS2 matched	213.094	409.058	0.00132767	0.00508593	0.00386679	0.00355618	0.00160124	0.00420112	0.00327315	3.25364e-05	0.00652486	0.00299646	0.00193511	0.00577968	0.00499629	0.00371082	0.00144183	3.58468e-05	0.00255265	0.00446931	0.00143539	0.00561108	0.00259102	0.000418106	0.00130347	0.000686509	0.000669006	0.00374414	0.00476856	0.00193163	0.0319311	0.0324874	0.0326076	0.0338802	0.0327266
294	5-Hydroxytryptophol	0.71607	MS2 matched	160.073	303.488	0.045476	0.0491849	0.054836	0.0360619	0.0450341	0.0583854	0.048163	0.0469773	0.0398122	0.0484109	0.0396394	0.0501713	0.0412879	0.0443832	0.0415617	0.0417582	0.0422401	0.0380309	0.0451443	0.0470904	0.0426376	0.0499883	0.0481013	0.0467279	0.0388865	0.0444783	0.0446837	0.0454777	0.270799	0.267127	0.278187	0.282158	0.274568
327	Benzeneethanamine	0.943208	MS2 matched	122.093	247.284	0.013307	0.0159305	0.0125173	0.0141202	0.00628249	0.00698951	0.0115245	0.00984203	0.0111228	0.00845644	0.0123744	0.0106912	0.0140622	0.0110915	0.0107951	0.00964073	0.00780904	0.0139184	0.0100829	0.0077256	0.00999529	0.00779314	0.015727	0.0107225	0.0113277	0.0106603	0.00678506	0.0105026	0.247202	0.243917	0.248823	0.254437	0.248595
136	Indole-3-pyruvic acid	0.606455	MS2 matched	202.048	66.0837	0.0960004	0.116075	0.0925634	0.130893	0.0898199	0.0849454	0.101716	0.0934076	0.111688	0.102319	0.116993	0.0927933	0.0996472	0.102808	0.119121	0.121532	0.10531	0.119386	0.0856106	0.122805	0.112294	0.11355	0.125987	0.0952321	0.123408	0.0978491	0.0792845	0.105885	0.418876	0.415709	0.41964	0.425365	0.419898
314	Allopurinol riboside	0.953497	MS2 matched	537.169	281.99	0.0214992	0.0229899	0.0207281	0.0206836	0.0186174	0.0182045	0.0204538	0.0198566	0.0189846	0.018226	0.0166048	0.0193713	0.0205916	0.0189391	0.0188848	0.0220806	0.0220115	0.0217296	0.0191417	0.0171138	0.0201603	0.0184062	0.019817	0.0201237	0.0184441	0.0190054	0.0196342	0.0192384	0.0328263	0.0308634	0.031571	0.0293862	0.0311617
352	Dimethyl sulfone	0.722396	MS2 matched	226.984	466.495	3.3605e-05	0.00122085	3.59243e-05	0.00194534	0.000638044	0.00395351	0.00130455	0.00171689	0.00056973	0.000452064	3.06096e-05	3.20669e-05	3.4716e-05	0.00047268	0.00201142	0.00307915	0.00328992	0.0011528	0.00114498	0.000648544	0.0018878	0.00126654	0.00133484	3.42031e-05	0.000535944	0.000949665	3.07816e-05	0.000691996	1.06367	1.24484	1.08524	1.10812	1.12547
82	Cytidine	0.870582	MS2 matched	242.074	314.331	0.211476	0.202895	0.226623	0.164831	0.239243	0.365794	0.235144	0.148028	0.401415	0.33674	0.14318	0.327831	0.294574	0.275294	0.308765	0.151119	0.186806	0.198521	0.259924	0.3066	0.235289	0.202878	0.214324	0.272065	0.223966	0.356955	0.285007	0.259199	0.384496	0.383896	0.39311	0.40611	0.391903
446	Lys-Val	0.56075	MS2 matched	245.184	407.81	0.0124889	0.0455714	0.0189985	0.0145717	0.027216	0.0239921	0.0238064	0.0216536	0.0153907	0.0326113	0.0202717	0.0175048	0.0113877	0.0198033	0.0306935	0.0114023	0.0106631	0.0196636	0.00581606	0.0155817	0.0156367	0.0143269	0.0166438	0.0172921	0.00650495	0.0140845	0.0189593	0.0146353	0.0837723	0.0761257	0.0766642	0.079173	0.0789338
380	gamma-L-Glutamyl-L-phenylalanine	0.821084	MS2 matched	277.116	259.758	0.0038969	0.00274433	0.00394159	0.0026227	0.00299015	0.00219567	0.00306522	0.00257685	0.00274665	0.00247286	0.00374727	0.00458497	0.00291971	0.00317472	0.00281062	0.00239341	0.00263887	0.00262845	0.00392239	0.00214988	0.00275727	0.00238083	0.00331308	0.00237206	0.00409414	0.00331484	0.00464639	0.00335356	0.00721534	0.00688949	0.0072344	0.00737723	0.00717911
14	25-Hydroxycholesterol	0.959038	MS2 matched	401.337	46.7883	0.230456	0.522097	0.514027	0.702782	0.190447	0.550256	0.451678	0.449639	0.661631	0.214369	0.615809	0.479447	0.431979	0.475479	1.17122	0.417461	0.165257	0.625089	0.534775	1.40642	0.720038	0.412424	0.506499	0.507392	2.66219	0.624618	0.271597	0.830786	0.181067	0.180446	0.209261	0.193984	0.191189
201	Pseudouridine	0.910317	MS2 matched	243.059	304.198	0.176593	0.235228	0.237411	0.234568	0.31668	0.356257	0.259456	0.217722	0.329123	0.370095	0.236883	0.293293	0.241996	0.281519	0.229536	0.151718	0.284735	0.259267	0.265071	0.283538	0.245644	0.215819	0.227776	0.233553	0.218564	0.324459	0.223357	0.240588	0.434049	0.423085	0.428807	0.45824	0.436045
21	2-Methylglutaric acid	0.545453	MS2 matched	145.048	281.476	0.104248	0.0937567	0.0712143	0.0989574	0.0939374	0.110574	0.0954479	0.0776067	0.0726671	0.0872136	0.0850359	0.0812606	0.0860003	0.0816307	0.121448	0.0849879	0.0833374	0.0976366	0.0902235	0.0703378	0.0913286	0.0832153	0.0862552	0.0764855	0.0751438	0.0892772	0.0745489	0.080821	0.173129	0.184642	0.162403	0.195008	0.178796
546	Triethylene glycol	0.956694	MS2 matched	168.12	90.8475	0.0461952	0.0501606	0.0539354	0.0402229	0.0510417	0.0448898	0.0477409	0.0442278	0.0415657	0.0481103	0.0450683	0.0462305	0.0464591	0.0452769	0.0494975	0.0509766	0.049739	0.0598693	0.045941	0.0397925	0.0493027	0.0401352	0.0454945	0.0471455	0.0442892	0.0587964	0.0380098	0.0456451	0.105746	0.105156	0.101669	0.0885197	0.100273
268	3-(2-Hydroxyethyl)indole	0.909811	MS2 matched	203.114	57.2022	0.081327	0.0860673	0.075585	0.0693553	0.0462945	0.0635491	0.070363	0.0417514	0.0623589	0.0587764	0.0687403	0.0985404	0.075939	0.0676844	0.076245	0.0945488	0.0758131	0.0856445	0.0355851	0.102172	0.0783347	0.0567726	0.070995	0.0806753	0.0780346	0.0477875	0.0406471	0.0624854	0.244385	0.24434	0.246603	0.210831	0.23654
564	Val-Arg-Arg	0.599778	MS2 matched	430.279	255.071	0.00050397	0.000727484	0.000461617	0.000467766	0.000138152	0.00029448	0.000432245	0.000473889	0.000697454	0.00045234	0.000464481	0.000692511	0.000149218	0.000488316	0.000350741	0.000620473	0.000617564	0.000607509	0.000365226	0.000652274	0.000535631	7.10863e-05	0.000783922	0.000438615	0.000465862	3.28053e-05	0.000597433	0.000398287	0.0163625	0.014291	0.0139731	0.0152561	0.0149707
174	N6-Acetyl-L-lysine	0.819864	MS2 matched	187.106	432.054	0.0139128	0.0379002	0.0305636	0.0196628	0.0138693	0.0629977	0.0298177	0.0172402	0.0176975	0.0335299	0.017562	0.0356799	0.021707	0.0239028	0.0699971	0.0124865	0.0238075	0.0282049	0.0179208	0.0144478	0.0278108	0.014545	0.0171027	0.0200254	0.0193987	0.0234194	0.0133075	0.0179664	0.122661	0.120244	0.113463	0.116706	0.118269
132	Homocitrate	0.533012	MS2 matched	187.008	451.71	0.0665264	0.0822415	0.0815459	0.0828363	0.0753169	0.0770998	0.0775945	0.0674289	0.0707028	0.0703655	0.0591185	0.0697974	0.0789391	0.069392	0.0780312	0.0923754	0.0887758	0.0772531	0.0776738	0.0608792	0.0791647	0.0772552	0.0694513	0.0754977	0.0785084	0.0735955	0.0712834	0.0742652	0.151124	0.152234	0.153679	0.147548	0.151146
464	N-Acetylglutamine	0.931133	MS2 matched	189.085	358.544	0.000547895	0.00161171	0.00421103	0.0011456	0.00136278	0.00214445	0.00183724	0.00266922	0.00201192	0.00150078	0.000430606	0.00213618	0.00130139	0.00167502	0.0015553	0.00240316	0.00253095	0.00173784	0.000638579	0.000609276	0.00157918	0.00106573	0.00123552	0.000592446	0.00112119	0.00195739	0.00134263	0.00121915	0.0115425	0.0124998	0.0162583	0.0130991	0.0133499
313	Allopurinol	0.759966	MS2 matched	273.077	186.543	0.175988	0.234059	0.184763	0.209745	0.149449	0.202162	0.192694	0.168588	0.141935	0.168116	0.215364	0.19802	0.223363	0.185898	0.185224	0.230866	0.219538	0.199012	0.109888	0.166366	0.185149	0.173676	0.220861	0.19554	0.220794	0.127213	0.146622	0.180784	0.195339	0.191363	0.197048	0.187082	0.192708
59	Arachidic acid	0.921384	MS2 matched	311.292	68.645	0.512027	0.850845	1.07598	1.90843	0.724711	0.820012	0.982	0.893985	1.88131	0.556997	0.937061	0.809445	0.760715	0.973253	1.08081	0.977993	0.836758	1.08513	0.898631	2.73568	1.26917	1.01024	0.90492	1.49523	2.40062	1.62734	0.628468	1.34447	13.3479	12.8977	12.975	13.3801	13.1502
94	Dihydrothymine	0.543374	MS2 matched	127.048	423.249	0.0528855	0.0746293	0.0659828	0.058031	0.0593688	0.0604886	0.0618977	0.0722077	0.0639072	0.0532561	0.0646589	0.0669199	0.0555757	0.0627542	0.0593964	0.0566533	0.0714384	0.0716796	0.0607529	0.0604642	0.0633975	0.0341537	0.0663158	0.0610812	0.0508489	0.0879672	0.0478048	0.0580286	0.332246	0.324	0.340553	0.361234	0.339508
253	1-Octadecanoyl-sn-glycero-3-phosphocholine	0.955013	MS2 matched	524.367	648.515	0.000397774	0.000352496	0.000245603	0.000115829	0.000148694	0.000126558	0.000231159	0.000127058	0.000200597	0.000179963	0.000102459	0.000271681	0.000166431	0.000174698	0.00013136	0.000149115	0.000146453	0.000174555	6.44021e-05	0.000131424	0.000132885	0.000180811	0.000147894	0.000135727	0.000167366	0.000161832	0.000118686	0.000152053	0.00273347	0.00126278	0.00126844	0.00127482	0.00163488
296	"2-(dimethylamino)-1,7-dihydro-6H-Purin-6-one"	0.563842	MS2 matched	180.086	193.093	0.00604876	0.0063249	0.00389585	0.00402569	0.0017627	0.00678238	0.00480671	0.00835926	3.20788e-05	0.00676457	0.00536681	0.00597106	0.00431626	0.00513501	0.00841816	0.00601444	0.0095097	0.00248602	3.22011e-05	0.0050005	0.0052435	3.33417e-05	0.00803901	0.00659034	0.00803264	0.00774243	3.07816e-05	0.00507809	0.00503458	0.00700297	0.00891129	0.0101223	0.00776779
430	Linoleoyl ethanolamide	0.684224	MS2 matched	324.286	48.9037	0.0728174	0.0851027	0.0738885	0.0901483	0.0395456	0.0710584	0.0720935	0.04203	0.0487942	0.0542086	0.0466448	0.0704171	0.0937171	0.059302	0.054649	0.0675599	0.0695702	0.0470946	0.0753426	0.0919795	0.0676993	0.0730208	0.0680048	0.0920271	0.104495	0.0381738	0.0538327	0.0715923	0.40247	0.399475	0.403092	0.3628	0.391959
401	Histamine	0.987149	MS2 matched	112.085	532.865	0.0322884	0.0302284	0.0312649	0.0353461	0.0232597	0.0230653	0.0292421	0.027841	0.0419774	0.0335808	0.0285737	0.0248451	0.0326521	0.0315784	0.0232057	0.0214249	0.026654	0.0404925	0.030883	0.0261208	0.0281302	0.0265253	0.0234288	0.0416437	0.0345492	0.0214386	0.0278634	0.0292415	0.84105	0.766417	0.82165	0.829666	0.814696
555	Tryptamine	0.987941	MS2 matched	161.105	271.027	0.0123169	0.0169744	0.0191123	0.00896693	0.00783271	0.0234181	0.0147702	0.010369	0.011709	0.00988148	0.0150727	0.0122518	0.0146381	0.0123203	0.018975	0.0096186	0.0107052	0.0122811	0.0230833	0.00908955	0.0139588	0.0129997	0.0138467	0.0146143	0.0145057	0.0115661	0.0115559	0.0131814	0.132986	0.132605	0.131708	0.138659	0.133989
6	1-Hexadecanoyl-2-(9Z-octadecenoyl)-sn-glycero-3-phospho-(1-rac-glycerol)	0.875233	MS2 matched	747.513	87.1671	0.457196	0.497206	0.727463	1.12859	0.680588	0.378981	0.645005	0.917565	0.740824	0.36266	0.782968	0.501398	0.623552	0.654828	0.700562	0.803816	0.419995	0.645661	0.787917	0.801275	0.693204	1.59038	0.793248	0.714584	0.599368	0.91036	0.860273	0.911369	5.08859	5.31557	5.10677	5.23465	5.1864
330	Chenodeoxycholate	0.830374	MS2 matched	410.318	212.974	0.00465039	0.00459605	0.000411846	0.000785349	0.00138236	0.00377117	0.00259953	0.000873979	0.00132926	0.00173538	0.00243269	0.00501773	0.00134168	0.00212179	0.00497638	0.0052154	0.00162583	0.00116919	0.00622507	0.00229505	0.00358449	0.000402267	0.0020616	0.00261504	0.00726958	0.0010141	0.00166984	0.00250541	0.0936038	0.095048	0.090597	0.0960296	0.0938196
88	Deoxyguanosine	0.845815	MS2 matched	266.085	315.846	0.0690449	0.0636526	0.073866	0.0737765	0.0434289	0.0651383	0.0648179	0.0410741	0.0601619	0.0562719	0.0371079	0.039286	0.0448011	0.0464505	0.0968691	0.0489907	0.0378299	0.0389298	0.0462864	0.0411671	0.0516788	0.056064	0.0670255	0.0713637	0.0277704	0.0402254	0.0543649	0.0528023	0.169729	0.167335	0.168898	0.175742	0.170426
11	1-Oleoyl-sn-glycerol 3-phosphate	0.915187	MS2 matched	435.245	298.012	0.00595864	0.00740049	0.00863604	0.00561392	0.0129309	0.00728665	0.0079711	0.00266889	0.00613962	0.0111265	0.00687262	0.00496105	0.00349347	0.00587702	0.00670617	0.0058655	0.0126227	0.00322335	0.00402292	0.00349596	0.00598943	0.00770972	0.00725256	0.00967333	0.0119165	0.00532042	0.00771222	0.00826412	0.02984	0.0291368	0.0271748	0.0327995	0.0297378
549	Trp-Glu-Arg	0.553037	MS2 matched	490.244	225.616	3.3605e-05	3.74811e-05	3.59243e-05	3.52753e-05	3.15409e-05	3.25788e-05	3.44009e-05	3.25364e-05	3.20788e-05	3.12106e-05	0.000758867	3.20669e-05	3.4716e-05	0.000153579	0.000687502	3.58468e-05	0.000808407	0.000737445	0.000894515	3.05824e-05	0.000532383	3.33417e-05	3.40767e-05	3.42031e-05	0.000334838	3.28053e-05	3.07816e-05	8.3341e-05	0.00165086	0.00261888	0.00213869	0.00274581	0.00228856
81	Creatinine	0.835168	MS2 matched	112.05	227.69	0.469524	1.69403	0.781972	1.25981	1.33339	1.54671	1.18091	1.21992	0.465278	0.920982	1.60975	0.897786	1.48001	1.09895	1.32384	1.31593	1.06383	1.63552	1.47463	0.621282	1.23917	1.62549	1.88316	0.838772	1.25176	0.614819	0.705974	1.15333	0.266145	0.283896	0.277279	0.29855	0.281468
32	4-(2-Hydroxyethyl)piperazine-1-(2-hydroxypropanesulfonic acid)	0.851418	MS2 matched	267.086	52.5669	0.504887	0.346687	0.488836	0.537002	0.351304	0.296686	0.4209	0.315832	0.575752	0.208992	0.270087	0.359357	0.297514	0.337922	0.351412	0.239116	0.256407	0.285194	0.489191	0.538758	0.360013	0.539987	0.220848	0.43593	0.681255	0.514346	0.331111	0.453913	0.477412	0.434576	0.476287	0.497612	0.471472
131	Hippuric acid	0.988078	MS2 matched	178.048	271.344	18.6387	15.0592	20.387	16.2338	21.6829	19.4039	18.5676	18.276	17.7634	14.053	29.4426	23.8405	17.255	20.1051	12.823	20.3546	12.8417	14.2598	19.1031	20.7097	16.682	23.1016	16.9664	15.4262	10.8924	16.8977	29.2217	18.751	19.3238	19.1287	19.9863	18.2839	19.1806
8	1-Hexadecanoyl-sn-glycero-3-phosphoethanolamine	0.679704	MS2 matched	452.274	222.121	0.161105	0.112886	0.220389	0.262281	0.49692	0.130201	0.23063	0.122646	0.247195	0.208546	0.20025	0.142414	0.139298	0.176725	0.201656	0.268354	0.450224	0.116697	0.270205	0.335325	0.273743	0.269278	0.116333	0.458705	0.427075	0.267427	0.266395	0.300869	1.29623	1.31169	1.30871	1.28623	1.30071
383	Glycerol 1-myristate	0.774484	MS2 matched	303.248	55.6719	0.140665	0.196138	0.207449	0.411176	0.216324	0.230441	0.233699	0.167349	0.298816	0.178182	0.188531	0.16057	0.164463	0.192985	0.329205	0.191347	0.145357	0.194571	0.272841	0.507136	0.273409	0.175	0.167928	0.289201	0.520193	0.298988	0.175803	0.271186	0.367308	0.383881	0.384594	0.359724	0.373877
407	Ile-Pro	0.541093	MS2 matched	229.152	309.785	0.0457182	0.0288623	0.0383771	0.0205845	0.0322237	0.034194	0.0333266	0.0221635	0.0198215	0.0255886	0.0259683	0.0289531	0.0298868	0.025397	0.0775191	0.0589445	0.0351291	0.0271582	0.0294468	0.0230851	0.0418805	0.0224922	0.0278567	0.0200595	0.0292094	0.0494908	0.0241653	0.028879	0.188962	0.188234	0.190044	0.203219	0.192614
468	N-Docosanoyl-4-sphingenyl-1-O-phosphorylcholine	0.796843	MS2 matched	787.655	223.479	0.0120259	0.0387445	0.018414	0.10421	0.0552352	0.00188931	0.0384198	0.041119	0.0438878	0.0226836	0.0527369	0.032571	0.0248978	0.036316	0.0679509	0.00538053	0.0231453	0.0295085	0.0849145	0.077839	0.0481231	0.0925732	0.0376544	0.0288745	0.297009	0.0617627	0.060198	0.0963453	0.00923584	0.00911982	0.00917178	0.00942739	0.00923871
398	His-Ile	0.820051	MS2 matched	251.148	195.525	0.0628832	0.0357728	0.100557	0.0281621	0.0603411	0.0814533	0.0615282	0.0597452	0.0381389	0.0479162	0.0455301	0.0528146	0.0331875	0.0462221	0.0756298	0.0299779	0.0525392	0.042211	0.0639237	0.060133	0.0540691	0.0287578	0.0606457	0.033427	0.028398	0.0576688	0.0415849	0.041747	0.0930108	0.0779578	0.0861914	0.0694549	0.0816537
443	Lys-Ile-Arg	0.572418	MS2 matched	416.284	402.073	0.000352413	0.000293458	0.000567481	3.52753e-05	3.15409e-05	0.000500933	0.00029685	0.000883877	0.00046195	3.12106e-05	0.000279787	0.000888613	0.000484812	0.000505041	3.33016e-05	0.000257213	0.000362008	0.000364023	0.000260069	0.000301944	0.000263093	0.000318512	0.000282044	0.000214626	0.000746897	0.000817799	0.000345618	0.000454249	0.00409056	0.00336193	0.00321629	0.00373423	0.00360076
25	3-(3-Hydroxyphenyl)propanoic acid	0.659955	MS2 matched	165.052	114.322	0.34981	0.40161	0.38683	0.375427	0.410851	0.425675	0.3917	0.316786	0.445709	0.362583	0.322826	0.476457	0.295291	0.369942	0.358787	0.369336	0.318327	0.326934	0.27522	0.387752	0.339393	0.363079	0.37297	0.408092	0.224355	0.365903	0.383507	0.352984	15.262	15.246	15.246	15.5057	15.3149
286	4-Guanidinobutyric acid	0.855916	MS2 matched	146.091	472.128	0.0225661	0.0436122	0.0747058	0.0348172	0.0390496	0.0355455	0.0417161	0.0490387	0.0630739	0.0459909	0.0649813	0.0647581	0.0857008	0.0622573	0.0235999	0.0714689	0.0603954	0.0465828	0.0487921	0.0481427	0.0498303	0.0679332	0.0465165	0.0447869	0.0365228	0.036318	0.0639095	0.0493312	0.00958612	0.0152662	0.0224038	0.0174918	0.016187
107	D-Threitol	0.657817	MS2 matched	143.032	442.703	3.17159	3.68707	3.31037	3.10244	3.34005	2.7643	3.22931	3.06467	3.47277	3.0036	3.02831	3.15538	3.30993	3.17245	3.30729	3.33572	3.60632	3.57793	3.25849	2.80817	3.31565	3.03542	3.35746	2.98049	2.43794	3.29484	3.2247	3.05514	2.35739	2.35437	2.38506	2.44116	2.38449
428	L-Histidine	0.832942	MS2 matched	156.065	420.858	0.350856	0.3177	0.361073	0.264044	0.223646	0.365992	0.313885	0.333283	0.411416	0.297491	0.31175	0.40023	0.342101	0.349379	0.28378	0.194374	0.3029	0.441496	0.314526	0.283199	0.303379	0.23202	0.308361	0.306427	0.405856	0.297322	0.274487	0.304079	1.47298	1.47685	1.47639	1.47429	1.47513
141	Isocitrate	0.576431	MS2 matched	173.006	394.873	0.30908	0.373473	0.34225	0.383757	0.310163	0.309188	0.337985	0.375571	0.319281	0.314593	0.294666	0.332806	0.346197	0.330519	0.291538	0.402648	0.434594	0.3931	0.332875	0.334023	0.364796	0.32868	0.354157	0.373269	0.353619	0.347793	0.303671	0.343532	0.45125	0.473189	0.459056	0.47124	0.463684
108	APGPR Enterostatin	0.86903	MS2 matched	495.267	60.7662	0.0642946	0.159465	0.195033	0.279504	0.114586	0.0951428	0.151338	0.202888	0.357708	0.0867219	0.139779	0.0991989	0.13007	0.169394	0.21431	0.119718	0.0866456	0.167954	0.18182	0.455876	0.204387	0.18254	0.147872	0.220998	0.636494	0.273298	0.128231	0.264906	0.707809	0.699356	0.719886	0.72954	0.714148
30	3-Methyluridine	0.650945	MS2 matched	257.088	258.213	0.0105466	0.00654496	0.0190145	0.00891976	0.00587039	0.028842	0.0132897	0.0169448	0.018865	0.0112176	0.00821513	0.0463648	0.00933283	0.01849	0.0123017	0.018052	0.0083918	0.00782448	0.0358968	0.03757	0.0200061	0.00638719	0.0101565	0.00880871	0.0289979	0.0238197	0.0104999	0.0147783	0.0293508	0.0318802	0.0330579	0.0262458	0.0301337
450	Met-Met-Arg	0.620729	MS2 matched	437.185	195.497	0.277841	0.265371	0.22913	0.235402	0.209376	0.233702	0.241804	0.219981	0.266112	0.214767	0.222723	0.231043	0.239789	0.232403	0.254866	0.234792	0.2508	0.273888	0.205024	0.21986	0.239872	0.199252	0.243413	0.231678	0.21122	0.221474	0.206795	0.218972	0.321278	0.320737	0.323468	0.415793	0.345319
255	1-Phenoxy-2-propanol	0.980482	MS2 matched	135.077	46.906	0.10242	0.0578	0.0881138	0.1079	0.124229	0.139844	0.103384	0.103448	0.0767867	0.0936253	0.0844683	0.116187	0.11245	0.0978275	0.0540024	0.140866	0.101948	0.0953665	0.0770301	0.0849686	0.0923635	0.0796937	0.0979598	0.0665682	0.0889052	0.0536901	0.114614	0.0835719	0.142629	0.155953	0.147571	0.130078	0.144058
142	Kaempferol	0.915471	MS2 matched	285.032	712.097	0.186782	0.211656	0.196854	0.181649	0.177609	0.170309	0.187476	0.170487	0.163654	0.17147	0.179562	0.187629	0.207628	0.180072	0.17228	0.194415	0.198256	0.191007	0.202214	0.169067	0.187873	0.18588	0.183482	0.182971	0.16232	0.199333	0.201	0.185831	0.227813	0.241606	0.237152	0.25415	0.24018
188	Oleic acid / trans-Vaccenic acid	0.969712	MS2 matched	281.242	631.075	0.805773	0.913944	0.890212	0.89003	0.744672	0.786417	0.838508	0.8057	0.802158	0.760125	0.754603	0.786352	0.846603	0.79259	0.871272	0.867448	0.885108	0.861246	0.774258	0.781331	0.84011	0.792728	0.840156	0.865796	0.874991	0.79656	0.71755	0.81463	1.01684	1.01259	1.01269	1.05121	1.02333
182	N-Formylmethionine	0.883264	MS2 matched	176.036	248.865	0.0265495	0.037034	0.0309428	0.0378601	0.0341773	0.0312674	0.0329718	0.032342	0.0341371	0.0292134	0.0362694	0.0334647	0.0388761	0.0340504	0.0320605	0.0321362	0.0422516	0.040145	0.0248683	0.0269751	0.0330728	0.0312217	0.0345681	0.0259355	0.0284608	0.0298592	0.0287714	0.0298028	0.0781254	0.0829454	0.0823393	0.0958705	0.0848201
472	Nicotinate	0.923685	MS2 matched	124.037	273.22	0.225803	0.240164	0.262739	0.662614	0.533733	0.614168	0.423204	0.407579	0.457645	0.516766	0.563767	0.595406	0.719069	0.543372	0.208159	0.599837	0.61095	0.648999	0.661179	0.641598	0.561787	0.246744	0.260086	0.330303	0.456726	0.605639	0.609912	0.418235	0.739766	0.77396	0.780575	0.80784	0.775535
162	L-Pyroglutamic acid	0.96667	MS2 matched	128.032	350.989	0.095709	0.091202	0.0929317	0.0716508	0.0614512	0.107724	0.0867781	0.108718	0.106868	0.0623064	0.0601531	0.118506	0.0709693	0.08792	0.115022	0.0670136	0.0679473	0.0707689	0.100529	0.0671254	0.081401	0.0787227	0.0705908	0.065838	0.0750554	0.101621	0.063363	0.0758651	0.821478	0.820404	0.853893	0.776026	0.81795
475	Norfloxacin	0.512655	MS2 matched	302.116	428.908	0.00291351	0.00285718	0.000800526	0.00361284	0.00383558	0.00316563	0.00286421	0.00150435	0.00273463	0.00274925	0.00370106	0.00488442	0.00379737	0.00322852	0.00446145	0.00125909	0.00161738	0.00295256	0.00216913	0.00215117	0.00243513	0.0040922	0.0016361	0.00173988	0.00324736	0.00242455	0.00324926	0.00273156	0.00886189	0.00862656	0.0081255	0.0089909	0.00865121
437	L-Saccharopine	0.718112	MS2 matched	259.127	447.366	1.42007	0.666631	0.926026	0.461853	0.514724	0.774708	0.794002	1.41071	0.77039	0.312707	0.451467	0.820534	0.852757	0.76976	0.764341	1.70718	0.577187	0.565649	1.05052	0.735988	0.900144	0.916469	0.675404	0.5321	0.765907	0.797544	0.98721	0.779106	0.823368	0.760002	0.76554	1.09135	0.860064
387	Glycocholic acid	0.926002	MS2 matched	483.33	282.79	0.0133855	0.00415988	0.0231952	0.00622375	0.0092888	0.0110746	0.0112213	0.0211888	0.0165701	0.00989791	0.0150984	0.0227067	0.0202251	0.0176145	0.0327815	0.0234836	0.00861902	0.0083596	0.0158707	0.0240085	0.0188538	0.0129488	0.0106202	0.0113272	0.0164506	0.0212448	0.0142602	0.0144753	2.48673	2.52537	2.45277	2.61759	2.52062
483	Palmitoyl ethanolamide	0.653717	MS2 matched	300.284	66.0441	0.144666	0.205625	0.163447	0.40899	0.090777	0.149268	0.193795	0.159408	0.437445	0.167841	0.2515	0.199573	0.200512	0.236046	0.319107	0.194066	0.116859	0.218291	0.171203	1.17774	0.366211	0.162244	0.200006	0.368061	1.12542	0.239647	0.120731	0.369352	0.91515	0.927114	0.938306	0.859893	0.910116
338	Cytosine	0.866853	MS2 matched	112.048	258.045	0.433943	0.537625	0.417592	0.386252	0.43993	0.6907	0.48434	0.415401	0.660379	0.625638	0.420857	0.743144	0.639788	0.584201	0.591531	0.392452	0.399236	0.415073	0.512966	0.703803	0.50251	0.528465	0.538016	0.527604	0.5009	0.664082	0.690515	0.57493	0.54891	0.572714	0.592825	0.589277	0.575931
118	Glyceric acid	0.618948	MS2 matched	126.998	251.03	0.300313	0.318633	0.286982	0.296608	0.223377	0.252395	0.279718	0.275228	0.289493	0.243614	0.238814	0.22885	0.277722	0.258953	0.264593	0.289938	0.308418	0.332967	0.241588	0.221197	0.27645	0.269495	0.29001	0.260537	0.256942	0.241864	0.237206	0.259343	0.302366	0.339485	0.291072	0.294101	0.306756
282	3-Methylhistidine	0.795389	MS2 matched	170.091	587.632	0.230657	0.334245	0.221165	0.229917	0.18413	0.244597	0.240785	0.279495	0.296231	0.276775	0.253613	0.311422	0.240982	0.27642	0.198912	0.155235	0.224439	0.31445	0.242867	0.230596	0.22775	0.216919	0.274222	0.245839	0.317681	0.197008	0.202377	0.242341	0.818373	0.777797	0.784894	0.811673	0.798184
205	Quinolinate	0.986496	MS2 matched	166.012	411.659	0.0426059	0.0449793	0.0534034	0.0693119	0.0544472	0.0635149	0.0547104	0.0598401	0.0495006	0.0429416	0.0567463	0.0492989	0.0478998	0.0510379	0.0449312	0.0526754	0.0728924	0.0741412	0.0631758	0.0550614	0.0604796	0.0483515	0.0494935	0.048314	0.0394315	0.0427935	0.0781065	0.0510817	0.0651958	0.0823424	0.0831372	0.0893294	0.0800012
27	3-Hydroxyisovaleric acid	0.632273	MS2 matched	155.022	24.6977	0.476042	0.551366	0.565967	0.575776	0.395963	0.451134	0.502708	0.450724	0.477642	0.467269	0.430973	0.466262	0.558141	0.475169	0.509364	0.527894	0.553144	0.5359	0.474277	0.426358	0.50449	0.503616	0.5098	0.48032	0.481716	0.465503	0.460589	0.483591	0.648154	0.64847	0.646169	0.616163	0.639739
317	alpha-Tocopherol	0.504094	MS2 matched	430.368	47.1245	0.0868371	0.139223	0.122974	0.176295	0.149951	0.0774078	0.125448	0.217909	0.181479	0.0896527	0.0852728	0.0859611	0.106068	0.127724	0.19551	0.105007	0.0783633	0.115195	0.124543	0.224608	0.140538	0.269965	0.0962124	0.168514	0.267102	0.177166	0.0900355	0.178166	0.310901	0.334313	0.310958	0.304089	0.315065
120	Glycerophosphocholine	0.878227	MS2 matched	256.087	465.313	1.20193	0.678167	1.04708	0.487357	0.914727	1.03387	0.893856	0.82201	0.732695	0.334048	0.649526	0.95709	0.683794	0.696527	0.464347	0.950396	0.783644	0.65043	0.852282	0.688063	0.731527	0.86163	0.507018	0.536577	0.704013	0.817572	1.01877	0.74093	0.470591	0.500047	0.486908	0.499648	0.489298
148	Levulinic acid	0.552441	MS2 matched	115.037	251.453	0.0589572	0.0864316	0.0811189	0.0964118	0.0649943	0.0807365	0.0781084	0.0738736	0.058369	0.0827234	0.0830556	0.0894056	0.0978374	0.0808774	0.0781078	0.0850579	0.0903902	0.0761385	0.0754448	0.0792309	0.0807283	0.0739915	0.0763806	0.073561	0.0706109	0.0841869	0.0878496	0.0777634	0.0890245	0.0872756	0.0876038	0.0829957	0.0867249
516	PyroGlu-Val-Arg	0.688298	MS2 matched	385.22	318.421	3.3605e-05	3.74811e-05	3.59243e-05	3.52753e-05	0.0013815	0.000889761	0.000402258	3.25364e-05	3.20788e-05	3.12106e-05	3.06096e-05	3.20669e-05	3.4716e-05	3.22031e-05	3.33016e-05	3.58468e-05	3.71842e-05	3.5059e-05	3.22011e-05	3.05824e-05	3.40292e-05	3.33417e-05	3.40767e-05	3.42031e-05	3.11351e-05	3.28053e-05	3.07816e-05	3.27239e-05	0.0116768	0.00852749	0.00902495	0.00932153	0.00963768
116	Glutaric acid	0.724486	MS2 matched	131.032	449.467	1.25786	1.25892	1.20239	1.10162	1.12007	1.06261	1.16725	1.11422	1.17009	1.0487	1.01783	1.12106	1.09943	1.09522	1.32351	1.08625	1.18699	1.18005	1.14396	1.03264	1.1589	1.12252	1.08289	1.15281	0.903621	1.1266	1.10069	1.08152	1.63807	1.68096	1.58412	1.63755	1.63518
507	Pro-Ser	0.733399	MS2 matched	203.102	428.314	0.0408655	0.0520336	0.0385394	0.0297705	0.0425784	0.0434577	0.0412075	0.0507849	0.0395537	0.0380861	0.0363309	0.0420262	0.0320009	0.0397971	0.0509141	0.0306427	0.0322566	0.0398377	0.037429	0.0226208	0.0356168	0.0245112	0.045955	0.0402388	0.0352626	0.0399853	0.020226	0.0343632	0.094327	0.0925039	0.0950896	0.0965677	0.094622
312	Allantoin	0.842456	MS2 matched	159.047	242.478	0.105011	0.0982233	0.0777442	0.0789307	0.112294	0.123567	0.0992951	0.0834613	0.0982253	0.0996884	0.0929412	0.101513	0.0884557	0.0940474	0.0847207	0.0890627	0.0989741	0.0934962	0.0791754	0.0876347	0.088844	0.104711	0.0896169	0.0910182	0.0705569	0.094274	0.0932751	0.0905754	0.123199	0.124825	0.125942	0.128305	0.125568
544	trans-Vaccenic acid	0.691436	MS2 matched	265.246	82.5027	0.207505	0.268509	0.255412	0.34348	0.16455	0.305706	0.257527	0.281267	0.510145	0.230138	0.364929	0.279726	0.244403	0.318435	0.741393	0.259253	0.140513	0.286406	0.317251	0.809741	0.42576	0.201168	0.253502	0.41343	1.05491	0.324855	0.207716	0.409264	0.762316	0.829591	0.802191	0.702261	0.77409
241	"1,5-Diaminonaphthalene"	0.53026	MS2 matched	158.093	199.099	0.344958	0.369442	0.545664	0.158299	0.425994	0.274824	0.353197	0.342372	0.521824	0.586666	0.286268	0.546379	0.261722	0.424205	0.465014	0.338888	0.295511	0.377591	0.25633	0.565997	0.383222	0.285221	0.293468	0.287711	0.249056	0.326998	0.218262	0.276786	0.537322	0.519358	0.525362	0.470964	0.513251
378	Gallic acid	0.573575	MS2 matched	193.011	46.3533	0.000910512	0.000276141	3.59243e-05	3.52753e-05	3.15409e-05	3.25788e-05	0.000220329	0.000504421	3.20788e-05	3.12106e-05	0.0022465	3.20669e-05	0.000335449	0.000530287	0.000265431	3.58468e-05	0.00080783	3.5059e-05	3.22011e-05	3.05824e-05	0.000201158	3.33417e-05	3.40767e-05	3.42031e-05	3.11351e-05	3.28053e-05	3.07816e-05	3.27239e-05	0.0134809	0.00653035	0.00465554	4.31167e-05	0.00617746
254	1-Octadecyl-2-acetyl-sn-glycero-3-phosphocholine	0.643633	MS2 matched	552.386	209.583	0.00789265	0.00371958	0.00905792	0.0130179	0.0299588	0.00416841	0.0113025	0.0042663	0.00508591	0.00295892	0.00886279	0.00694109	0.00354838	0.00527723	0.00755656	0.0124016	0.0199052	0.00704991	0.00872097	0.0100643	0.0109498	0.0197888	0.00512107	0.0111216	0.0124723	0.0139046	0.0117764	0.0123641	0.151897	0.152084	0.15339	0.142287	0.149915
337	Cytidine monophosphate N-acetylneuraminic acid	0.969348	MS2 matched	615.142	475.969	0.273522	0.306729	0.312563	0.311067	0.260691	0.689476	0.359008	0.273821	0.559666	0.455178	0.206732	0.428029	1.02339	0.491135	0.596588	0.303136	0.210373	0.325163	0.489157	0.74126	0.44428	0.330584	0.281335	0.784337	0.380123	0.469309	0.57307	0.469793	0.178227	0.158991	0.167305	0.165934	0.167614
339	D 4476	0.701379	MS2 matched	399.141	193.103	0.0471225	0.0622776	0.0266065	0.0348633	0.00976521	0.0270244	0.0346099	0.00715333	0.00839185	0.0108697	0.0444861	0.0317503	0.028239	0.021815	0.0457156	0.0502248	0.0304957	0.0127137	0.010023	0.00958575	0.0264598	0.0121199	0.0371217	0.0341415	0.0188792	0.011719	0.00506831	0.0198416	0.0184526	0.0196837	0.0186549	0.0254286	0.0205549
519	Raffinose	0.954947	MS2 matched	522.182	482.257	0.756449	0.840262	0.684535	0.646749	0.79166	0.653683	0.728889	0.785916	0.807052	0.699849	0.936616	0.830047	0.702821	0.793717	0.548521	0.575862	0.706785	0.820545	0.722788	0.57948	0.658997	0.634897	0.816862	0.528802	0.539839	0.578331	0.638673	0.622901	0.329486	0.303611	0.322709	0.327023	0.320707
167	L-Valine	0.915932	MS2 matched	116.069	363.503	0.0919087	0.10073	0.11467	0.0864177	0.0684748	0.19389	0.109349	0.0707001	0.088827	0.127571	0.0527462	0.102408	0.0822058	0.0874096	0.147144	0.0543922	0.112863	0.0888489	0.086729	0.0636136	0.0922652	0.0605571	0.0773836	0.082141	0.0778828	0.112515	0.0419133	0.0753987	1.32936	1.31091	1.25958	1.3093	1.30229
480	Oleic acid	0.771858	MS2 matched	329.246	66.0595	0.310538	0.754384	0.420394	1.41907	0.47159	0.365794	0.623628	0.556137	2.65466	0.615038	0.780633	0.593703	0.473527	0.945616	1.5089	0.582105	0.28499	0.869865	0.730391	4.21003	1.36438	0.396538	0.590286	1.8779	3.86223	0.902029	0.461079	1.34834	0.445742	0.466667	0.449511	0.406616	0.442134
528	Sphinganine	0.812616	MS2 matched	302.3	195.342	0.00579113	0.0110323	0.0250282	0.0034945	0.0108263	0.00929475	0.0109112	0.0107485	0.0259572	0.00616352	0.00673065	0.00668841	0.00592298	0.0103685	0.00838633	0.00673768	0.0184408	0.00978781	0.0133854	0.00777155	0.0107516	3.33417e-05	0.00832257	0.00886907	0.00287894	0.0255985	0.0350724	0.0134625	0.109396	0.109908	0.129188	0.0915841	0.110019
536	Taurodeoxycholic acid	0.983381	MS2 matched	517.324	196.978	0.000980026	0.000238675	3.59243e-05	0.00241452	0.00243008	0.000608844	0.00111801	0.000778022	0.000965833	0.000489174	0.00103454	0.000345287	0.00143422	0.000841181	0.00076965	0.00188312	0.002133	0.000852686	0.00100754	0.000820284	0.00124438	3.33417e-05	3.40767e-05	0.00264453	0.000480498	0.000578054	0.000234188	0.000667448	0.172647	0.169886	0.174374	0.209731	0.181659
550	Trp-Gly-Lys	0.53169	MS2 matched	407.233	367.455	0.510602	0.666952	0.239742	0.0577672	0.0885007	0.475773	0.33989	0.0026898	0.119503	0.684157	0.224682	0.242164	0.242848	0.252674	1.93912	0.116588	0.215065	0.183124	0.13417	0.0941813	0.447041	0.0772646	0.477316	0.13457	0.256056	0.156773	0.0679211	0.194983	0.0658976	0.0684731	0.0638097	0.0703754	0.067139
175	N-Acetyl-D-Glucosamine 6-Phosphate	0.573531	MS2 matched	300.035	186.539	0.0359676	0.0579577	0.0562828	0.0967	0.0544876	0.0342152	0.0559352	0.0443743	0.0453159	0.0244172	0.0643238	0.024346	0.0271791	0.0383261	0.0329738	0.0338238	0.0264457	0.0359776	0.0442698	0.0324869	0.0343296	0.050797	0.0436229	0.0187934	0.0397351	0.0570398	0.0386036	0.041432	0.0513554	0.0526343	0.062224	0.0549177	0.0552828
299	[2-(2-methoxyethoxy)ethoxy]-Acetic acid	0.676414	MS2 matched	179.081	38.8519	0.113221	0.0802494	0.160559	0.146614	0.166174	0.168422	0.139207	0.111204	0.129593	0.0773651	0.0671995	0.0668211	0.0733218	0.0875842	0.0706178	0.138125	0.121421	0.141705	0.185766	0.150482	0.134686	0.140547	0.0943682	0.127674	0.123578	0.141596	0.161072	0.131473	0.180527	0.169536	0.161772	0.156049	0.166971
16	2'-DeoxyCytidine-5'-monophosphate	0.85135	MS2 matched	306.047	484.259	0.011146	0.0347561	0.0139622	0.0299842	0.0192931	0.0296583	0.0231333	0.0170773	0.030544	0.0211606	0.026374	0.0188137	0.0202277	0.0223662	0.0231068	0.0292739	0.0245408	0.0189577	0.0283122	0.0249428	0.0248557	0.0229794	0.0222315	0.0364667	0.00965536	0.0202936	0.0234685	0.0225159	0.0245251	0.0245198	0.0247346	0.0255747	0.0248386
350	Diethanolamine	0.678629	MS2 matched	70.0638	378.132	0.198563	0.0991303	0.202071	0.120032	0.0952452	0.207978	0.153837	0.198896	0.118123	0.152173	0.116048	0.18878	0.126931	0.150159	0.216449	0.11824	0.132162	0.123079	0.10204	0.121889	0.135643	0.0846503	0.160016	0.088968	0.12296	0.158294	0.117367	0.122042	0.439653	0.407291	0.40258	0.430679	0.420051
479	N-Tetracosenoyl-4-sphingenyl-1-O-phosphorylcholine	0.795222	MS2 matched	813.678	222.17	0.00402086	0.0151118	0.00958815	0.0470556	0.0201137	0.000940873	0.0161385	0.0140439	0.0271711	0.00593875	0.0250829	0.00999033	0.00549169	0.0146198	0.0532967	0.00323554	0.0105592	0.00964874	0.0408997	0.0386538	0.0260489	0.0389911	0.0138524	0.00589337	0.105857	0.0296315	0.0235879	0.0363021	0.00332606	0.00251105	0.00253604	0.0014146	0.00244694
91	D-galacturonic acid	0.689223	MS2 matched	193.033	302.547	0.00568232	0.00273945	0.00672196	0.00695815	0.00649822	0.00530839	0.00565141	0.00664375	0.00737847	0.0058437	0.00518885	0.00552344	0.00466741	0.00587427	0.00769007	0.00713101	0.00323841	0.00873978	0.0059941	0.00652107	0.00655241	0.00424453	0.00569021	0.00398312	0.00847767	0.00489863	0.00415216	0.00524105	0.0135024	0.0146549	0.0140144	0.0158374	0.0145023
487	Phe-Ala	0.946656	MS2 matched	236.111	199.331	0.077151	0.0784184	0.0636659	0.0570271	0.0514317	0.0745502	0.0670407	0.0549029	0.0514355	0.0606245	0.0778107	0.0730437	0.0749706	0.0654647	0.0658807	0.0672967	0.069488	0.0701977	0.0524151	0.0550775	0.0633926	0.0649655	0.0729088	0.0782111	0.0506123	0.0588698	0.0466765	0.0620407	0.183845	0.184447	0.189719	0.131868	0.17247
54	Alpha-ketoisovaleric acid	0.644158	MS2 matched	115.037	137.535	1.03394	1.43133	1.36976	1.13694	1.12886	1.3485	1.24155	1.19288	1.02302	1.16225	0.947475	1.0816	1.14717	1.0924	1.51876	1.21939	1.197	1.13231	1.04676	0.942646	1.17614	1.08361	1.12495	1.05602	0.892485	1.07308	1.10241	1.05543	3.44957	3.37964	3.47884	3.52547	3.45838
224	Uric acid	0.926256	MS2 matched	167.018	367.492	0.961766	0.689861	0.796275	0.576464	0.516478	1.05814	0.766497	0.70832	0.598236	0.901745	0.826513	1.03494	0.736811	0.801094	1.09742	1.05386	0.734296	0.658262	0.530801	0.749608	0.804041	0.369913	1.00341	0.524289	0.580581	0.714288	0.693845	0.647722	0.264552	0.286148	0.296961	0.294492	0.285538
421	Leu-Ala	0.593773	MS2 matched	247.091	416.906	3.3605e-05	0.00163338	3.59243e-05	0.00166501	3.15409e-05	0.00189185	0.000881885	0.00174689	3.20788e-05	3.12106e-05	0.00190541	3.20669e-05	3.4716e-05	0.000630397	0.00326103	3.58468e-05	0.00217303	3.5059e-05	3.22011e-05	3.05824e-05	0.00092796	3.33417e-05	0.00118703	3.42031e-05	0.00145477	0.00134584	3.07816e-05	0.000680994	0.0245355	0.0231457	0.0257054	0.0281826	0.0253923
560	Ubiquinone-10	0.504204	MS2 matched	880.691	43.9044	0.00554005	0.00181836	0.0141457	0.0181794	0.00167789	0.0061297	0.00791519	0.00287721	0.00894367	0.00117764	0.0104804	0.0018721	0.00435976	0.0049518	0.00757291	0.00683977	3.71842e-05	0.00622427	0.00869797	0.00914696	0.00641985	0.00828281	0.00349548	0.00634926	0.0399209	0.00324406	0.0010159	0.0103847	0.0463265	0.0563601	0.0500317	0.0483002	0.0502547
277	3-Hydroxybenzoate	0.544228	MS2 matched	138.017	304.463	3.3605e-05	3.74811e-05	3.59243e-05	0.00108656	0.000463303	0.00291093	0.000761302	0.000268331	3.20788e-05	0.000989439	0.0020038	0.00123178	0.000679623	0.00086751	3.33016e-05	0.00250309	0.000500112	0.000721477	0.00081018	0.00317121	0.00128989	0.00124458	0.000561078	0.000574111	0.0019141	0.00186404	0.00154645	0.00128406	0.0133355	0.0128439	0.00866806	0.0133658	0.0120533
106	D-Ribulose 5-phosphate	0.838425	MS2 matched	229.008	477.713	0.701955	0.697504	0.61482	0.529388	0.794003	0.706197	0.673978	0.590145	0.502524	0.636545	0.60508	0.816109	0.655775	0.634363	0.644592	0.724609	0.779621	0.877248	0.634795	0.528626	0.698249	0.593233	0.68509	0.452039	0.479145	0.672237	0.508214	0.564993	0.207154	0.20318	0.205351	0.210095	0.206445
466	N-Acetylserotonin	0.786103	MS2 matched	219.103	58.1305	0.128284	0.0941698	0.116612	0.0656647	0.131887	0.159151	0.115961	0.124082	0.124927	0.0831336	0.0831916	0.160334	0.115385	0.115176	0.123958	0.0672857	0.0752387	0.0964417	0.0881527	0.154001	0.100846	0.113455	0.122667	0.0883745	0.0548126	0.122723	0.0974345	0.0999111	0.177128	0.156168	0.154446	0.159337	0.16177
515	PyroGlu-Trp-Lys	0.782343	MS2 matched	444.214	47.7583	0.00603422	0.012957	0.022035	0.0113773	0.00636783	0.00297123	0.0102904	0.0136868	0.0170664	0.00712206	0.0199704	0.00759435	0.0116871	0.0128545	0.020241	0.0109899	0.00506475	0.0049408	0.0138085	0.0342072	0.0148753	0.0060364	0.0166684	0.0142975	0.027492	0.0147136	0.0105995	0.0149679	0.0494978	0.0545701	0.0498639	0.0421864	0.0490295
19	2-Hydroxyphenylacetic acid	0.545397	MS2 matched	188.984	162.563	0.9061	1.06779	0.636997	0.872109	0.631432	0.814437	0.821478	0.634499	0.931599	0.67954	1.305	1.35978	1.07564	0.997675	1.16072	0.945526	0.887251	0.869566	0.633771	0.782738	0.879929	0.662664	1.16531	0.887656	0.661165	0.673588	0.868205	0.819765	0.601836	0.597509	0.623744	0.677015	0.625026
438	L-Tryptophan	0.877935	MS2 matched	205.085	355.392	0.796422	0.80206	0.798272	0.833758	0.611947	0.718977	0.760239	1.46821	0.676921	0.667942	0.620375	0.627734	0.688814	0.791666	0.865066	0.729268	0.720492	0.618371	0.677522	0.59261	0.700555	0.746475	0.761358	0.829419	0.536762	0.613034	0.633327	0.686729	0.762197	0.772666	0.768949	0.793542	0.774339
373	Erucic acid	0.690347	MS2 matched	321.311	48.8866	0.218398	0.127645	0.314919	0.26862	0.179996	0.245887	0.225911	0.134366	0.0802679	0.186767	0.0768412	0.133167	0.293151	0.15076	0.101818	0.209601	0.221281	0.0799368	0.231466	0.116762	0.160144	0.292745	0.138607	0.286459	0.122773	0.0991388	0.139996	0.179953	0.202082	0.206564	0.208586	0.155484	0.193179
376	2-[2-(2-butoxyethoxy)ethoxy]-Ethanol	0.842717	MS2 matched	224.182	37.9793	0.0982032	0.122211	0.114701	0.112761	0.0924372	0.090751	0.105177	0.093351	0.0925904	0.0918925	0.0939849	0.0920243	0.109535	0.0955629	0.100173	0.112413	0.119686	0.104647	0.0939759	0.0824822	0.10223	0.093798	0.101458	0.110997	0.0843917	0.0908381	0.0879761	0.0949097	0.197637	0.206081	0.205206	0.194145	0.200767
173	N4-Acetylcytidine	0.572604	MS2 matched	284.084	217.579	0.0817426	0.131735	0.0814805	0.0596509	0.0777374	0.120688	0.0921724	0.0947068	0.104983	0.150288	0.0691762	0.0703606	0.0548542	0.0907282	0.108976	0.0455564	0.0891797	0.0757287	0.0870384	0.0970591	0.0839231	0.0694673	0.081049	0.0593439	0.0569195	0.0740501	0.0789766	0.0699678	0.14622	0.126312	0.157237	0.152313	0.14552
310	Ala-Val-Lys	0.587203	MS2 matched	393.131	370.119	0.125286	0.129108	0.145552	0.147037	0.127691	0.120599	0.132545	0.278449	0.125242	0.123401	0.126753	0.147932	0.156526	0.159717	0.121182	0.201537	0.152357	0.135717	0.150044	0.12467	0.147585	0.132753	0.129098	0.144665	0.151934	0.14767	0.137937	0.140676	0.106112	0.109221	0.105723	0.109589	0.107661

## Sheet: Table S2
LCaP compared to CON
id	MS2.name	MS2.score	MS1.name	MS1.ppm	type	mzmed	rtmed	Mean CON	Mean LCaP	VIP	P_VALUE	FOLD_CHANGE	LOG_FOLDCHANGE
36	4-Pyridoxic acid	0.954649			MS2 matched	182.043	136.289	8.24083	4.23327	2.86281	0.0076859	0.51369	-0.96102
175	N-Acetyl-D-Glucosamine 6-Phosphate	0.573531			MS2 matched	300.035	186.539	0.0559352	0.0343296	2.05847	0.046241	0.61374	-0.7043
467	N-Carboxyethyl-.gamma.-aminobutyric acid	0.771105			MS2 matched	176.091	350.619	0.0223871	0.0156683	2.87808	0.0067024	0.69988	-0.51482
210	sn-Glycerol 3-phosphoethanolamine	0.991491			MS2 matched	214.047	603.656	0.00463667	0.00361829	2.55478	0.043605	0.78036	-0.35778
90	D-Galactarate	0.726911			MS2 matched	191.018	434.326	0.0141748	0.0118741	2.11288	0.046988	0.8377	-0.2555
25	3-(3-Hydroxyphenyl)propanoic acid	0.659955			MS2 matched	165.052	114.322	0.391701	0.339393	2.42139	0.025758	0.86646	-0.2068
219	Traumatic Acid	0.511861			MS2 matched	227.123	65.9803	0.263559	0.321078	2.43975	0.032597	1.2182	0.2848
549	Trp-Glu-Arg	0.553037			MS2 matched	490.244	225.616	3.44009e-05	0.000532383	2.8005	0.011161	15.476	3.9519
MCaP compared to CON
id	MS2.name	MS2.score	MS1.name	MS1.ppm	type	mzmed	rtmed	Mean CON	Mean MCaP	VIP	P_VALUE	FOLD_CHANGE	LOG_FOLDCHANGE
381	Genistein	0.825193			MS2 matched	271.061	33.0967	0.00750303	0.00511738	1.80063	0.039772	0.68204	-0.55207
467	N-Carboxyethyl-.gamma.-aminobutyric acid	0.771105			MS2 matched	176.091	350.619	0.0223871	0.0163725	2.21816	0.015043	0.73134	-0.4514
170	Mevalonic acid	0.792948			MS2 matched	147.064	282.682	0.0155934	0.0115206	1.83321	0.035425	0.73882	-0.43671
240	1,3-Diaminopropane	0.824825			MS2 matched	116.105	278.441	0.0492998	0.0377285	1.79951	0.0488	0.76529	-0.38593
375	2,2-oxybis-Ethanol	0.628295			MS2 matched	107.06	104.186	0.702796	0.573424	1.93929	0.036951	0.81592	-0.2935
363	DL-Phenylalanine	0.621067			MS2 matched	207.11	287.83	0.0349388	0.0290592	2.13469	0.031876	0.83172	-0.26583
21	2-Methylglutaric acid	0.545453			MS2 matched	145.048	281.476	0.0954479	0.080821	2.00937	0.036889	0.84675	-0.23998
54	Alpha-ketoisovaleric acid	0.644158			MS2 matched	115.037	137.535	1.24155	1.05543	2.00428	0.031062	0.85008	-0.23432
491	o-amino-Phenol	0.843009			MS2 matched	110.058	37.0983	0.0913759	0.0781424	1.93699	0.036023	0.85518	-0.22571
226	Uridine 5-monophosphate	0.722887			MS2 matched	305.016	375.517	0.00937585	0.00806176	1.9948	0.027024	0.85984	-0.21785
85	D-(+)-Galactose	0.568869			MS2 matched	217.026	361.367	3.70466	3.46051	1.96735	0.042971	0.9341	-0.098356
321	Arachidonoylthio-PC	0.558104			MS2 matched	784.537	80.39	0.0763716	0.0912282	1.87755	0.03031	1.1945	0.25644
15	2-Deoxyadenosine 5-monophosphate	0.520776			MS2 matched	330.045	336.696	0.00929385	0.0132629	2.42728	0.0063518	1.4271	0.51305
425	Leu-Phe-Arg	0.546923			MS2 matched	886.548	62.3496	0.0139951	0.0235073	1.97152	0.042098	1.6797	0.74818
47	Adenosine	0.938113			MS2 matched	266.084	232.645	0.0403504	0.0703004	1.9498	0.037691	1.7422	0.80095
561	Uracil	0.915798			MS2 matched	113.032	221.322	0.276243	0.575861	1.78557	0.048052	2.0846	1.0598
509	Protoporphyrin IX	0.98932			MS2 matched	563.261	215.421	0.00384375	0.00840871	1.9772	0.049553	2.1876	1.1294
529	Sphingomyelin (d18:1/18:0)	0.884961			MS2 matched	731.596	225.713	0.0691046	0.181555	1.97089	0.032466	2.6272	1.3935
HCaP compared to CON
id	MS2.name	MS2.score	MS1.name	MS1.ppm	type	mzmed	rtmed	Mean CON	Mean HCaP	VIP	P_VALUE	FOLD_CHANGE	LOG_FOLDCHANGE
510	Pro-Val	0.867623			MS2 matched	215.137	344.539	0.00921157	0.00503242	1.75139	0.047435	0.54632	-0.87219
100	D-Mannitol	0.538868			MS2 matched	163.057	244.693	0.319051	0.189402	1.9681	0.020072	0.59364	-0.75233
299	[2-(2-methoxyethoxy)ethoxy]-Acetic acid	0.676414			MS2 matched	179.081	38.8519	0.139207	0.0875841	2.23735	0.016728	0.62917	-0.66849
98	DL-lactate	0.922932			MS2 matched	89.0224	224.542	0.0549169	0.0346777	1.87525	0.035277	0.63146	-0.66324
93	D-Glucuronate	0.803691			MS2 matched	193.033	436.084	1.12805	0.725968	1.91588	0.029773	0.64356	-0.63585
88	Deoxyguanosine	0.845815			MS2 matched	266.085	315.846	0.0648179	0.0464505	2.16626	0.012418	0.71663	-0.4807
35	4-Hydroxybenzoate	0.9922			MS2 matched	174.984	31.6945	0.27155	0.197391	2.05359	0.012508	0.72691	-0.46016
406	Ile-Gly	0.97468			MS2 matched	189.12	336.572	0.0284325	0.0212324	2.43055	0.0054939	0.74677	-0.42127
226	Uridine 5-monophosphate	0.722887			MS2 matched	305.016	375.517	0.00937584	0.00723766	2.55162	0.0015547	0.77195	-0.37343
21	2-Methylglutaric acid	0.545453			MS2 matched	145.048	281.476	0.0954479	0.0816307	1.75785	0.0432	0.85524	-0.2256
207	Salicylic acid	0.958621			MS2 matched	137.021	92.5151	2.39804	2.11803	1.90812	0.029066	0.88324	-0.17913
66	Berberine	0.529208			MS2 matched	355.111	437.767	0.112624	0.0999553	1.81134	0.043947	0.88751	-0.17216
491	o-amino-Phenol	0.843009			MS2 matched	110.058	37.0983	0.0913759	0.0812917	1.88055	0.048917	0.88964	-0.1687
132	Homocitrate	0.533012			MS2 matched	187.008	451.71	0.0775945	0.069392	1.91011	0.047558	0.89429	-0.16118
115	Gentisaldehyde	0.544187			MS2 matched	138.016	179.248	3.58985	3.24101	1.80004	0.043225	0.90283	-0.14748
63	Barbituric acid	0.869748			MS2 matched	127.996	110.174	6.04153	5.5597	1.86527	0.045573	0.92025	-0.11991
203	Quercetin	0.666648			MS2 matched	301.029	690.576	0.267443	0.246515	1.90363	0.039236	0.92175	-0.11755
85	D-(+)-Galactose	0.568869			MS2 matched	217.026	361.367	3.70466	3.42725	1.96075	0.028449	0.92512	-0.11229
143	Kynurenic acid	0.955366			MS2 matched	188.033	283.761	0.117184	0.141801	1.89519	0.035409	1.2101	0.2751
469	NG,NG-dimethyl-L-arginine	0.755103			MS2 matched	203.147	536.719	0.356104	0.439035	2.13686	0.018312	1.2329	0.30204
274	3-Aminopyridine	0.784227			MS2 matched	95.0588	495.156	0.0138195	0.0173757	2.10771	0.013332	1.2573	0.33036
509	Protoporphyrin IX	0.98932			MS2 matched	563.261	215.421	0.00384375	0.0100161	2.27004	0.0092221	2.6058	1.3817
HCaP compared to MCaP
id	MS2.name	MS2.score	MS1.name	MS1.ppm	type	mzmed	rtmed	Mean HCaP	Mean MCaP	VIP	P_VALUE	FOLD_CHANGE	LOG_FOLDCHANGE
254	1-Octadecyl-2-acetyl-sn-glycero-3-phosphocholine	0.643633			MS2 matched	552.386	209.583	0.00527723	0.0123641	2.49068	0.0077812	0.42682	-1.2283
248	1-Hexadecyl-sn-glycero-3-phosphocholine	0.618768			MS2 matched	482.345	251.299	0.271202	0.481389	2.03517	0.034671	0.56337	-0.82784
8	1-Hexadecanoyl-sn-glycero-3-phosphoethanolamine	0.679704			MS2 matched	452.274	222.121	0.176725	0.300869	1.82189	0.047079	0.58738	-0.76763
47	Adenosine	0.938113			MS2 matched	266.084	232.645	0.0429379	0.0703004	2.29685	0.022088	0.61078	-0.71128
482	C16 PAF	0.860456			MS2 matched	524.359	237.889	0.444481	0.727571	2.23526	0.019755	0.61091	-0.71096
299	[2-(2-methoxyethoxy)ethoxy]-Acetic acid	0.676414			MS2 matched	179.081	38.8519	0.0875842	0.131473	2.28317	0.011145	0.66618	-0.58602
127	Guanosine 5-monophosphate	0.535277			MS2 matched	382.047	477.098	1.27061	1.72861	2.05331	0.014406	0.73505	-0.44409
415	Lanosterol	0.536772			MS2 matched	427.374	61.292	0.0485798	0.0626815	2.34514	0.01716	0.77503	-0.36768
98	DL-lactate	0.922932			MS2 matched	89.0224	224.542	0.0346777	0.0432852	1.93354	0.032378	0.80114	-0.31987
406	Ile-Gly	0.97468			MS2 matched	189.12	336.572	0.0212324	0.0260198	2.31308	0.017481	0.81601	-0.29334
204	Quinate	0.895569			MS2 matched	191.054	585.577	0.0598917	0.0651666	1.98033	0.04924	0.91905	-0.12178
182	N-Formylmethionine	0.883264			MS2 matched	176.036	248.865	0.0340504	0.0298028	1.77002	0.04015	1.1425	0.19223
469	NG,NG-dimethyl-L-arginine	0.755103			MS2 matched	203.147	536.719	0.439035	0.364306	2.09955	0.03855	1.2051	0.26919
143	Kynurenic acid	0.955366			MS2 matched	188.033	283.761	0.141801	0.115651	2.3026	0.026558	1.2261	0.2941
457	N6-(1-Iminoethyl)-L-lysine	0.911879			MS2 matched	205.152	592.902	0.0578105	0.0456098	2.06346	0.042502	1.2675	0.34199
519	Raffinose	0.954947			MS2 matched	522.182	482.257	0.793717	0.622901	2.33054	0.012493	1.2742	0.34962
104	D-Quinovose	0.799801			MS2 matched	201.022	608.352	1.48414	1.12257	2.11419	0.034395	1.3221	0.40281
543	trans-cinnamate	0.893972			MS2 matched	149.054	329.358	0.0175896	0.0127651	2.46722	0.0091245	1.378	0.46252
452	N-(4-Hydroxyphenyl)propanamide	0.513456			MS2 matched	232.024	35.083	0.0206587	0.0144509	2.05641	0.027937	1.4296	0.5156
424	Leu-Gly	0.932031			MS2 matched	188.123	196.716	0.239156	0.158138	2.24079	0.024164	1.5123	0.59677
241	1,5-Diaminonaphthalene	0.53026			MS2 matched	158.093	199.099	0.424205	0.276786	2.09795	0.03528	1.5326	0.61599
